# Supplementary material for: Robust optimal design of FOPID controller for five bar linkage robot in a Cyber-Physical System: A new simulation-optimization approach
Source: PLoS One. 2020 Nov 30;15(11):e0242613. doi: 10.1371/journal.pone.0242613 (PMC7703880; doi:10.1371/journal.pone.0242613)
Supplement: S1 File — (ZIP) [file pone.0242613.s001.zip]

Archive with 13 entries (9 files):
- S1_File/Supplementary Materials -PLOS ONE/
- S1_File/Supplementary Materials -PLOS ONE/Excel dataset and analysis/
- S1_File/Supplementary Materials -PLOS ONE/Excel dataset and analysis/Bootstrap--November 2020.xlsx
- S1_File/Supplementary Materials -PLOS ONE/Excel dataset and analysis/Data set,analysis--November 2020.xlsx
- S1_File/Supplementary Materials -PLOS ONE/Matlab Functions/
- S1_File/Supplementary Materials -PLOS ONE/Matlab Functions/Bootstrapping.m
- S1_File/Supplementary Materials -PLOS ONE/Matlab Functions/CI_FOPID_Opt.m
- S1_File/Supplementary Materials -PLOS ONE/Matlab Functions/EI_Function.m
- S1_File/Supplementary Materials -PLOS ONE/Matlab Functions/Final_Comparison.m
- S1_File/Supplementary Materials -PLOS ONE/Matlab Functions/Metahuristic_Opt_Command.m
- S1_File/Supplementary Materials -PLOS ONE/Matlab Functions/Obj_Fun_Metahuristic.m
- S1_File/Supplementary Materials -PLOS ONE/Simulink Model/
- S1_File/Supplementary Materials -PLOS ONE/Simulink Model/FiveBar_FOPID_Main.slx
