# Supplementary material for: Robust optimal design of FOPID controller for five bar linkage robot in a Cyber-Physical System: A new simulation-optimization approach
Source: PLoS One. 2020 Nov 30;15(11):e0242613. doi: 10.1371/journal.pone.0242613 (PMC7703880; doi:10.1371/journal.pone.0242613)
Supplement: S1 File — (ZIP) [file pone.0242613.s001.zip › S1_File/Supplementary Materials -PLOS ONE/Excel dataset and analysis/Bootstrap--November 2020.xlsx]

## Sheet: Teta 0.25
No	InTrain					YSN (Omega=3)	Bootstrapped SNR
	Kp	Ki	Kd	Mu	Lam		1	2	3	4	5	6	7	8	9	10	11	12	13	14	15	16	17	18	19	20	21	22	23	24	25	26	27	28	29	30	31	32	33	34	35	36	37	38	39	40	41	42	43
1	3	1.5	1.5	0.966667	0.233333	-14.9704	-14.8534	-14.5624	-14.3101	-15.5698	-14.6168	-14.9482	-15.1301	-15.0157	-15.1106	-14.5166	-15.3328	-15.5276	-14.7941	-14.7035	-15.5438	-14.9476	-16.0812	-14.62	-15.6491	-15.1151	-15.1081	-14.9092	-14.3015	-15.5744	-15.5674	-15.1446	-15.7515	-14.8129	-15.1017	-14.7924	-14.383	-14.8069	-15.1888	-15.515	-14.4294	-14.922	-15.4366	-14.9776	-14.9632	-14.9844	-15.1412	-15.288	-14.9894
2	1	2.83333	4.16667	0.1	0.0333333	-13.2863	-13.1577	-12.9138	-12.7035	-13.8069	-13.0322	-13.2542	-13.4171	-13.3255	-13.4108	-12.8971	-13.603	-13.7464	-13.1714	-13.0471	-13.8107	-13.249	-14.2194	-13.0049	-13.7985	-13.4147	-13.4183	-13.261	-12.6973	-13.739	-13.8032	-13.4127	-13.9753	-13.136	-13.3733	-13.1666	-12.8033	-13.1326	-13.458	-13.7546	-12.7965	-13.2915	-13.6904	-13.2847	-13.2883	-13.2889	-13.4128	-13.5453	-13.2805
3	27	4.16667	2.83333	0.766667	0.166667	-12.214	-12.1212	-11.8963	-11.6964	-12.6429	-11.9653	-12.1834	-12.3256	-12.2548	-12.323	-11.8637	-12.4736	-12.6037	-12.1024	-12.0149	-12.6397	-12.1839	-12.9757	-11.9469	-12.6661	-12.3174	-12.3191	-12.1725	-11.6766	-12.6191	-12.6482	-12.3299	-12.7733	-12.0833	-12.2898	-12.1023	-11.7694	-12.0823	-12.3669	-12.595	-11.7842	-12.2007	-12.5458	-12.2177	-12.2124	-12.2172	-12.3274	-12.4386	-12.2231
4	17	0.833333	4.83333	0.5	0.766667	-18.8522	-18.6269	-18.3776	-18.087	-19.2501	-18.5221	-19.0097	-19.125	-18.6649	-19.1251	-18.4726	-19.174	-19.4869	-18.5739	-18.4061	-19.253	-19.0531	-19.6986	-18.7363	-19.3219	-19.0996	-19.0794	-19.0356	-18.2475	-19.5137	-19.277	-19.1232	-19.5796	-18.7926	-19.3696	-18.5723	-18.2555	-18.7719	-18.9156	-19.4874	-18.2857	-18.8335	-19.7676	-18.894	-18.8738	-18.831	-19.1463	-19.4271	-18.8517
5	13	4.5	0.5	0.233333	0.833333	-14.3178	-14.2188	-13.9432	-13.6982	-14.8308	-13.9821	-14.3036	-14.4675	-14.3541	-14.4564	-13.8995	-14.6335	-14.8179	-14.1524	-14.0706	-14.8116	-14.309	-15.2645	-13.9945	-14.912	-14.4476	-14.4438	-14.2665	-13.6864	-14.8711	-14.8409	-14.4828	-14.9962	-14.178	-14.4503	-14.1519	-13.7664	-14.1742	-14.5083	-14.7963	-13.8162	-14.2713	-14.7453	-14.3292	-14.3103	-14.3282	-14.4792	-14.6184	-14.3428
6	7	3.16667	2.5	0.7	0.9	-19.8749	-19.6139	-19.3786	-19.0663	-20.2009	-19.5368	-20.1134	-20.1975	-19.6033	-20.1977	-19.5187	-20.1852	-20.5488	-19.545	-19.3658	-20.2039	-20.1791	-20.6348	-19.8544	-20.2921	-20.1661	-20.133	-20.1573	-19.2943	-20.5803	-20.2338	-20.193	-20.5787	-19.8612	-20.5837	-19.5425	-19.26	-19.8308	-19.8872	-20.5572	-19.2991	-19.8525	-21.0022	-19.9333	-19.906	-19.8433	-20.2297	-20.5657	-19.869
7	21	0.5	0.833333	0.0333333	0.3	-13.5702	-13.4568	-13.2076	-12.9903	-14.062	-13.2936	-13.5464	-13.7027	-13.6027	-13.6999	-13.1847	-13.8703	-14.0253	-13.4383	-13.3333	-14.058	-13.5482	-14.4587	-13.2852	-14.0849	-13.6959	-13.6957	-13.5368	-12.9831	-14.0399	-14.0663	-13.7066	-14.2217	-13.4281	-13.6752	-13.438	-13.0768	-13.4268	-13.738	-14.0186	-13.0908	-13.5575	-13.9742	-13.5742	-13.5687	-13.5728	-13.7055	-13.8395	-13.5775
8	23	4.83333	4.5	0.166667	0.566667	-17.0191	-16.8574	-16.586	-16.3231	-17.5118	-16.6851	-17.0731	-17.222	-16.9594	-17.2163	-16.6075	-17.3549	-17.5935	-16.8072	-16.6764	-17.5016	-17.0911	-17.9718	-16.7722	-17.5747	-17.2052	-17.1945	-17.0642	-16.3846	-17.6277	-17.5235	-17.2286	-17.7527	-16.905	-17.3015	-16.8059	-16.4412	-16.8958	-17.1614	-17.5864	-16.4752	-16.9905	-17.6567	-17.039	-17.0226	-17.0163	-17.2362	-17.4378	-17.0292
9	19	1.83333	0.166667	0.566667	0.366667	-11.8799	-11.7779	-11.5617	-11.3757	-12.313	-11.6566	-11.8424	-11.983	-11.9194	-11.9845	-11.5393	-12.14	-12.2565	-11.7818	-11.6829	-12.3138	-11.8417	-12.6385	-11.6259	-12.3075	-11.9851	-11.9855	-11.8433	-11.3575	-12.2535	-12.3123	-11.9827	-12.4397	-11.7444	-11.9421	-11.7828	-11.4576	-11.7456	-12.0264	-12.2565	-11.4543	-11.8826	-12.2075	-11.8784	-11.8799	-11.8792	-11.9822	-12.0924	-11.8791
10	5	3.5	1.83333	0.3	0.7	-18.6308	-18.4258	-18.145	-17.8437	-19.096	-18.2549	-18.7648	-18.8975	-18.4803	-18.8879	-18.2072	-18.9879	-19.2984	-18.3486	-18.1987	-19.0781	-18.801	-19.586	-18.4364	-19.1925	-18.8734	-18.8488	-18.7601	-17.9685	-19.3486	-19.1107	-18.9053	-19.404	-18.5514	-19.0978	-18.3456	-17.9894	-18.5335	-18.7384	-19.2978	-18.0404	-18.5889	-19.4997	-18.6664	-18.6399	-18.6217	-18.9246	-19.1892	-18.64
11	15	2.16667	3.5	0.833333	0.966667	-19.3491	-19.1016	-18.8637	-18.572	-19.7107	-19.0306	-19.5441	-19.6421	-19.1197	-19.645	-18.9897	-19.6632	-19.995	-19.0543	-18.8723	-19.7184	-19.5955	-20.1469	-19.2892	-19.7759	-19.6179	-19.5938	-19.5855	-18.7671	-20.0131	-19.7398	-19.6361	-20.0653	-19.31	-19.9486	-19.0526	-18.7587	-19.2863	-19.3828	-20.0014	-18.783	-19.3381	-20.3609	-19.3955	-19.3762	-19.3216	-19.665	-19.9727	-19.342
12	11	0.166667	2.16667	0.366667	0.633333	-18.2473	-18.0449	-17.7717	-17.4848	-18.7158	-17.895	-18.3634	-18.4994	-18.1133	-18.4942	-17.8339	-18.5963	-18.8901	-17.9866	-17.8315	-18.7074	-18.3944	-19.1979	-18.0541	-18.791	-18.478	-18.4601	-18.3666	-17.6008	-18.9262	-18.7328	-18.5035	-19.0169	-18.159	-18.6715	-17.9846	-17.6318	-18.1437	-18.3558	-18.8878	-17.6689	-18.2182	-19.069	-18.2786	-18.2583	-18.2368	-18.5195	-18.774	-18.2535
13	25	3.83333	1.16667	0.633333	0.433333	-13.1847	-13.091	-12.8441	-12.6236	-13.6467	-12.8983	-13.1608	-13.3127	-13.2256	-13.3067	-12.8055	-13.4663	-13.6197	-13.0515	-12.9665	-13.6386	-13.1633	-14.0203	-12.8928	-13.6953	-13.2975	-13.2986	-13.1389	-12.6061	-13.6516	-13.6562	-13.3215	-13.7926	-13.0502	-13.2829	-13.051	-12.6943	-13.0479	-13.3537	-13.604	-12.7247	-13.1575	-13.5532	-13.1925	-13.1809	-13.1914	-13.3179	-13.4407	-13.2017
14	29	1.16667	3.16667	0.433333	0.5	-15.9852	-15.8474	-15.5755	-15.3272	-16.4965	-15.6605	-16.0043	-16.1603	-15.971	-16.1536	-15.5728	-16.3163	-16.5235	-15.8022	-15.6858	-16.4841	-16.0143	-16.9459	-15.7054	-16.5516	-16.147	-16.1398	-15.9875	-15.3551	-16.5565	-16.5036	-16.1684	-16.7019	-15.8556	-16.1885	-15.8011	-15.4275	-15.8503	-16.1494	-16.5147	-15.4599	-15.9565	-16.5226	-15.9977	-15.9837	-15.9877	-16.1713	-16.3437	-15.9975
15	9	2.5	3.83333	0.9	0.1	-13.2417	-13.1373	-12.885	-12.6689	-13.7331	-12.9615	-13.2118	-13.3688	-13.283	-13.3683	-12.8564	-13.5384	-13.6898	-13.1128	-13.0141	-13.7282	-13.2158	-14.1271	-12.9497	-13.7595	-13.3625	-13.3615	-13.1989	-12.6553	-13.7084	-13.7396	-13.3746	-13.8845	-13.0975	-13.3353	-13.1137	-12.7498	-13.0981	-13.4134	-13.6795	-12.7673	-13.2274	-13.628	-13.2459	-13.2377	-13.2448	-13.3733	-13.503	-13.2517
1	4.82768	2.20505	3.39472	0.458103	0.933509	-19.932	-19.655	-19.4382	-19.1437	-20.2289	-19.6316	-20.186	-20.2561	-19.641	-20.2627	-19.6082	-20.2271	-20.5874	-19.6111	-19.4144	-20.244	-20.2525	-20.6423	-19.9678	-20.292	-20.2298	-20.1997	-20.2533	-19.3944	-20.5959	-20.2638	-20.2438	-20.6189	-19.9288	-20.6682	-19.6091	-19.3544	-19.8986	-19.9195	-20.6009	-19.3736	-19.9298	-21.0939	-19.9887	-19.9691	-19.8946	-20.2824	-20.63	-19.9165
2	7.37094	2.53239	3.16783	0.540559	0.877101	-19.8151	-19.5497	-19.3213	-19.0163	-20.1311	-19.4915	-20.0567	-20.1365	-19.539	-20.1396	-19.4711	-20.1183	-20.4801	-19.4902	-19.3051	-20.1393	-20.1218	-20.557	-19.8126	-20.2118	-20.1064	-20.0758	-20.1079	-19.2507	-20.5031	-20.1656	-20.1295	-20.5121	-19.8036	-20.5271	-19.4884	-19.2154	-19.7738	-19.8192	-20.4881	-19.247	-19.8002	-20.9464	-19.8727	-19.8484	-19.7816	-20.1657	-20.5047	-19.8067
3	1	3.09295	2.32095	0.669745	0.966666	-20.2389	-19.9725	-19.7251	-19.4322	-20.5695	-19.8945	-20.5182	-20.5669	-19.9558	-20.5525	-19.8901	-20.5726	-20.9337	-19.9088	-19.7187	-20.5485	-20.5628	-20.9783	-20.2057	-20.6452	-20.5536	-20.5144	-20.5321	-19.6516	-20.9676	-20.5715	-20.5677	-20.9282	-20.2389	-20.9677	-19.9027	-19.6251	-20.2152	-20.2555	-20.961	-19.6683	-20.2056	-21.3881	-20.275	-20.2519	-20.2243	-20.6	-20.9399	-20.2313
4	1	2.65907	2.45558	0.333541	0.886646	-20.5661	-20.2662	-20.0677	-19.7614	-20.784	-20.263	-20.9009	-20.931	-20.2074	-20.9349	-20.2783	-20.8397	-21.2379	-20.2033	-20.0075	-20.7949	-20.9887	-21.168	-20.7058	-20.8684	-20.8985	-20.8555	-20.9831	-20.0731	-21.254	-20.821	-20.9173	-21.2012	-20.6134	-21.4934	-20.2002	-19.9863	-20.5736	-20.5075	-21.2589	-20.0191	-20.5553	-21.9184	-20.6369	-20.61	-20.5219	-20.9684	-21.3622	-20.5472
5	1	2.08183	2.27327	0.289978	0.966666	-20.3945	-20.0873	-19.8854	-19.5884	-20.6243	-20.0979	-20.7345	-20.7609	-20.0348	-20.7652	-20.1076	-20.6762	-21.0775	-20.0363	-19.8294	-20.6366	-20.8144	-21.0122	-20.5331	-20.6949	-20.7334	-20.694	-20.8155	-19.8975	-21.0846	-20.6573	-20.7465	-21.0475	-20.4379	-21.3184	-20.0337	-19.8184	-20.4012	-20.3369	-21.0991	-19.8432	-20.3896	-21.7599	-20.4586	-20.4365	-20.3529	-20.7937	-21.195	-20.3741
6	1	3.29446	2.78308	0.351056	0.966661	-20.1536	-19.8634	-19.6478	-19.3533	-20.4365	-19.8519	-20.4388	-20.4936	-19.8384	-20.4973	-19.8375	-20.4521	-20.8272	-19.8196	-19.6157	-20.4482	-20.5064	-20.8449	-20.2161	-20.4988	-20.4695	-20.4358	-20.5077	-19.6208	-20.8342	-20.4667	-20.4807	-20.839	-20.1645	-20.9509	-19.8168	-19.5717	-20.1329	-20.1287	-20.8469	-19.5919	-20.1501	-21.3889	-20.2095	-20.1903	-20.1167	-20.5217	-20.8886	-20.1354
7	1	2.24961	2.55862	0.387245	0.851938	-20.6205	-20.3189	-20.1249	-19.819	-20.8273	-20.3207	-20.9621	-20.9877	-20.2556	-20.9925	-20.34	-20.8881	-21.2887	-20.2549	-20.06	-20.8389	-21.0527	-21.2056	-20.7756	-20.913	-20.9546	-20.9108	-21.0468	-20.138	-21.3038	-20.8652	-20.9739	-21.2457	-20.673	-21.5662	-20.2523	-20.0451	-20.6323	-20.5558	-21.3088	-20.0784	-20.61	-21.9889	-20.6933	-20.666	-20.5751	-21.0258	-21.4238	-20.6014
8	10.059	3.75123	2.16738	0.966667	0.966667	-19.6445	-19.3993	-19.1539	-18.8424	-20.0005	-19.2967	-19.8539	-19.9513	-19.4028	-19.9494	-19.2713	-19.9634	-20.3118	-19.3263	-19.1565	-19.9983	-19.9133	-20.4443	-19.5785	-20.095	-19.9213	-19.8896	-19.8851	-19.0437	-20.349	-20.0298	-19.9501	-20.3585	-19.6142	-20.2876	-19.3238	-19.0232	-19.5867	-19.6794	-20.3175	-19.0664	-19.6166	-20.6978	-19.6984	-19.6705	-19.6178	-19.983	-20.2981	-19.6427
9
10
11
12
13
14
15
16
17
18
19
20
[truncated: 7 more columns]

## Sheet: Teta 0.5
No	InTrain					YSN (Omega=3)	Bootstrapped SNR
	Kp	Ki	Kd	Mu	Lam		1	2	3	4	5	6	7	8	9	10	11	12	13	14	15	16	17	18	19	20	21	22	23	24	25	26	27	28	29	30	31	32	33	34	35	36	37	38	39	40	41	42	43
1	1	0.833333	1.16667	0.633333	0.9	-21.9102	-21.876	-22.192	-22.2046	-22.3895	-22.7846	-21.9323	-22.9396	-22.2685	-21.2415	-22.3326	-22.1885	-22.2514	-21.5026	-21.5702	-21.5779	-21.8211	-22.3222	-21.0999	-21.5536	-21.9564	-21.5729	-23.3189	-22.6234	-22.3095	-22.7549	-21.2526	-21.6058	-22.3042	-22.3426	-21.5551	-22.726	-21.8428	-22.2205	-22.6991	-21.8206	-22.2372	-21.4808	-22.2275	-21.2361	-22.2324	-21.5493	-22.2027	-22.6577
2	13	2.5	2.16667	0.5	0.166667	-13.6975	-13.4054	-14.0001	-14.2193	-13.5358	-13.7997	-13.5545	-13.6538	-14.0056	-13.3174	-13.5252	-14.0011	-13.5142	-13.422	-13.3054	-13.5762	-13.6852	-13.8331	-13.1191	-13.3072	-13.5594	-13.4358	-14.3236	-14.6221	-13.8317	-14.3863	-13.3227	-13.5719	-13.8315	-13.8297	-13.4276	-14.158	-13.6937	-14.4399	-14.6241	-13.8607	-14.0042	-13.2977	-13.82	-13.4481	-13.8273	-13.4282	-13.8202	-14.379
3	25	2.83333	1.83333	0.233333	0.766667	-18.3255	-18.0313	-18.6476	-18.8875	-18.2897	-18.5995	-18.2097	-18.4962	-18.6856	-17.8207	-18.2448	-18.6498	-18.1945	-17.9603	-17.8934	-18.1452	-18.2659	-18.5466	-17.648	-17.8944	-18.2346	-18.0181	-19.2193	-19.3613	-18.5406	-19.1848	-17.8357	-18.1421	-18.5364	-18.5417	-17.9944	-18.9252	-18.2981	-19.0797	-19.389	-18.4385	-18.6688	-17.8525	-18.4882	-17.9281	-18.5101	-17.9929	-18.4821	-19.1386
4	7	4.5	2.5	0.966667	0.0333333	-10.252	-10.0205	-10.4782	-10.6292	-10.0839	-10.2923	-10.1348	-10.1691	-10.4809	-9.97095	-10.0987	-10.4771	-10.089	-10.0524	-9.93988	-10.1718	-10.2562	-10.3494	-9.80159	-9.94801	-10.1228	-10.0567	-10.6751	-10.9078	-10.3524	-10.7304	-9.97827	-10.1683	-10.3462	-10.3405	-10.0522	-10.5795	-10.2562	-10.8081	-10.9075	-10.3889	-10.4819	-9.93972	-10.3403	-10.0851	-10.3338	-10.0472	-10.3366	-10.7365
5	11	3.83333	0.5	0.433333	0.433333	-12.0805	-11.8209	-12.351	-12.5288	-11.9095	-12.1484	-11.9452	-12.0082	-12.3497	-11.7524	-11.9138	-12.3513	-11.9141	-11.8492	-11.7285	-11.9762	-12.0824	-12.1919	-11.558	-11.73	-11.94	-11.8477	-12.6035	-12.8709	-12.1925	-12.6586	-11.7546	-11.9752	-12.1925	-12.1897	-11.8462	-12.4758	-12.0812	-12.7298	-12.8705	-12.2338	-12.3527	-11.7286	-12.1899	-11.8754	-12.1876	-11.8458	-12.1902	-12.6619
6	19	1.16667	4.16667	0.7	0.1	-14.3633	-14.0668	-14.6724	-14.8994	-14.2141	-14.4848	-14.2201	-14.3416	-14.6818	-13.9661	-14.1982	-14.6739	-14.1816	-14.073	-13.9627	-14.2346	-14.3445	-14.5088	-13.7689	-13.9648	-14.23	-14.093	-15.0256	-15.3175	-14.5071	-15.0814	-13.9715	-14.2301	-14.5057	-14.5045	-14.084	-14.8427	-14.3576	-15.1186	-15.3211	-14.524	-14.6772	-13.9525	-14.4916	-14.0959	-14.5011	-14.0839	-14.4909	-15.0713
7	5	4.16667	4.83333	0.0333333	0.7	-20.909	-20.8269	-21.2019	-21.2437	-21.1604	-21.5222	-20.8808	-21.5533	-21.263	-20.3246	-21.1521	-21.2015	-21.1365	-20.5745	-20.572	-20.624	-20.8687	-21.2264	-20.1475	-20.5458	-20.8682	-20.5804	-22.0544	-21.658	-21.2319	-21.6864	-20.319	-20.6539	-21.2296	-21.2619	-20.5915	-21.6346	-20.8572	-21.3138	-21.7353	-20.8791	-21.2295	-20.5066	-21.1764	-20.3375	-21.1635	-20.5895	-21.1787	-21.6251
8	27	1.5	0.166667	0.833333	0.5	-13.3345	-13.0551	-13.6216	-13.824	-13.1766	-13.4285	-13.1952	-13.2876	-13.6261	-12.9747	-13.1675	-13.6225	-13.1582	-13.0731	-12.9595	-13.2198	-13.3246	-13.4606	-12.7797	-12.9611	-13.2009	-13.084	-13.9198	-14.1979	-13.4599	-13.9782	-12.9776	-13.2165	-13.4589	-13.4576	-13.079	-13.7658	-13.3323	-14.0279	-14.1987	-13.4906	-13.6236	-12.9546	-13.4516	-13.1011	-13.4573	-13.0789	-13.4516	-13.9737
9	21	4.83333	3.83333	0.566667	0.633333	-19.0627	-18.7978	-19.385	-19.5924	-19.0649	-19.3865	-18.9584	-19.2966	-19.4256	-18.5428	-19.0264	-19.3868	-18.9823	-18.702	-18.6418	-18.864	-19.0081	-19.2995	-18.365	-18.6386	-18.9764	-18.749	-20.0012	-20.0619	-19.2956	-19.9154	-18.5535	-18.8663	-19.2917	-19.3007	-18.732	-19.6874	-19.0323	-19.7661	-20.0973	-19.1552	-19.4066	-18.5984	-19.2441	-18.6349	-19.26	-18.7305	-19.2397	-19.8681
10	9	0.5	2.83333	0.3	0.566667	-19.9444	-19.7426	-20.2775	-20.422	-20.0543	-20.4168	-19.8672	-20.3667	-20.3281	-19.3662	-20.0251	-20.2781	-19.9892	-19.574	-19.536	-19.6937	-19.8932	-20.2338	-19.1801	-19.5236	-19.874	-19.6061	-21.0497	-20.9061	-20.2328	-20.8279	-19.3703	-19.7081	-20.2296	-20.2487	-19.6	-20.6602	-19.9038	-20.559	-20.9616	-19.9882	-20.303	-19.4826	-20.1781	-19.4255	-20.183	-19.5981	-20.1752	-20.7711
11	15	1.83333	3.16667	0.766667	0.966667	-21.014	-20.9033	-21.3128	-21.3761	-21.2219	-21.5788	-20.9733	-21.5862	-21.3693	-20.4395	-21.2106	-21.3124	-21.1916	-20.677	-20.6634	-20.7413	-20.9735	-21.3189	-20.2601	-20.6411	-20.9641	-20.6877	-22.1261	-21.7989	-21.3226	-21.801	-20.4364	-20.7675	-21.3204	-21.3489	-20.6947	-21.7247	-20.9661	-21.4621	-21.8694	-21.0033	-21.3395	-20.6027	-21.2695	-20.4638	-21.2601	-20.6928	-21.2702	-21.7427
12	29	3.16667	0.833333	0.1	0.3	-13.5669	-13.2883	-13.8566	-14.0581	-13.4117	-13.6663	-13.4275	-13.5257	-13.8614	-13.2026	-13.4029	-13.8575	-13.3943	-13.3036	-13.1904	-13.4492	-13.5571	-13.6955	-13.0063	-13.1914	-13.4328	-13.3137	-14.1622	-14.4366	-13.6947	-14.2169	-13.2051	-13.4466	-13.694	-13.6933	-13.3093	-14.0047	-13.5641	-14.263	-14.4384	-13.7221	-13.8588	-13.1851	-13.6867	-13.3282	-13.692	-13.3093	-13.6868	-14.2118
13	3	2.16667	1.5	0.166667	0.233333	-15.9594	-15.6353	-16.3429	-16.6289	-15.8263	-16.1487	-15.7978	-15.9932	-16.3564	-15.4778	-15.8049	-16.3444	-15.7771	-15.6048	-15.5026	-15.7931	-15.9304	-16.1528	-15.268	-15.5083	-15.8175	-15.6405	-16.8294	-17.198	-16.1493	-16.8821	-15.4865	-15.7879	-16.1444	-16.1429	-15.6272	-16.5693	-15.9535	-16.9093	-17.1989	-16.1462	-16.3485	-15.4921	-16.1293	-15.6173	-16.1414	-15.6242	-16.1229	-16.8711
14	23	0.166667	4.5	0.366667	0.366667	-17.6017	-17.3072	-17.9344	-18.1711	-17.5259	-17.8327	-17.4727	-17.7093	-17.9594	-17.1235	-17.4946	-17.936	-17.4599	-17.2584	-17.1738	-17.4319	-17.5604	-17.8025	-16.9343	-17.1753	-17.4909	-17.2996	-18.4445	-18.648	-17.798	-18.4371	-17.1344	-17.4287	-17.7953	-17.7982	-17.2824	-18.181	-17.5838	-18.3822	-18.6651	-17.7371	-17.9485	-17.1468	-17.763	-17.2392	-17.779	-17.2814	-17.7586	-18.4065
15	17	3.5	3.5	0.9	0.833333	-20.5444	-20.3696	-20.8511	-20.9706	-20.6781	-21.0234	-20.4812	-20.9937	-20.9049	-19.9829	-20.6515	-20.8519	-20.6181	-20.1924	-20.1629	-20.2969	-20.4942	-20.8277	-19.8062	-20.1475	-20.4838	-20.2197	-21.6037	-21.4116	-20.8285	-21.3657	-19.9852	-20.3141	-20.8253	-20.8466	-20.2167	-21.2288	-20.5008	-21.0848	-21.4721	-20.5683	-20.8774	-20.1053	-20.7713	-20.0309	-20.7735	-20.2149	-20.7704	-21.3078
1	8.02164	2.81385	4.05412	0.41519	0.966667	-21.0665	-20.999	-21.368	-21.3929	-21.2868	-21.6483	-21.0295	-21.6588	-21.4164	-20.5047	-21.2984	-21.3665	-21.3044	-20.7572	-20.7405	-20.7859	-21.047	-21.3683	-20.3116	-20.7141	-21.0077	-20.7441	-22.1672	-21.8052	-21.3754	-21.8121	-20.4951	-20.8176	-21.3748	-21.4059	-20.7628	-21.7764	-21.0236	-21.4724	-21.8745	-21.0501	-21.3891	-20.6898	-21.3395	-20.5189	-21.3175	-20.761	-21.3428	-21.7659
2	18.5471	4.02787	4.18966	0.966661	0.966666	-20.8014	-20.6784	-21.1071	-21.1774	-20.9571	-21.3057	-20.7463	-21.2833	-21.1516	-20.2548	-20.9541	-21.1065	-20.9459	-20.4818	-20.4509	-20.5441	-20.774	-21.0829	-20.064	-20.4312	-20.7348	-20.4834	-21.8468	-21.5992	-21.0869	-21.5672	-20.2501	-20.5676	-21.0857	-21.1099	-20.4926	-21.4821	-20.763	-21.2783	-21.6581	-20.8145	-21.1277	-20.4036	-21.0481	-20.2887	-21.0369	-20.4912	-21.0497	-21.5221
3	1	0.309701	1.51947	0.652274	0.966666	-21.4774	-21.7075	-21.6906	-21.5661	-22.266	-22.631	-21.5928	-23.0145	-21.7676	-20.8483	-22.2581	-21.6868	-22.2449	-21.157	-21.3025	-21.1143	-21.4168	-21.9128	-20.7324	-21.2626	-21.586	-21.1834	-22.8935	-21.8693	-21.9123	-22.1113	-20.8493	-21.1551	-21.9136	-21.9714	-21.19	-22.2727	-21.4037	-21.5013	-21.9579	-21.294	-21.7292	-21.2059	-21.8485	-20.7861	-21.8275	-21.188	-21.8401	-22.0231
4	1.00001	1.50676	0.931059	0.661921	0.966666	-19.2506	-18.7559	-19.5732	-20.1228	-19.2175	-19.4675	-19.1205	-19.3608	-19.6005	-18.7153	-19.0272	-19.5735	-18.8097	-18.6809	-18.7036	-19.1613	-19.0359	-19.5089	-18.6782	-18.785	-19.3089	-19.0029	-20.1959	-20.6968	-19.4427	-20.379	-18.8247	-19.0717	-19.4241	-19.3868	-18.8371	-19.7829	-19.2432	-20.3725	-20.5926	-19.4702	-19.622	-18.6639	-19.3353	-18.9268	-19.4642	-18.8218	-19.2552	-20.2776
5	1	0.166668	0.256301	0.613422	0.546544	-18.1954	-17.8694	-18.5981	-18.8923	-18.166	-18.5126	-18.0627	-18.3683	-18.5983	-17.6572	-18.0984	-18.5974	-18.0453	-17.7894	-17.7223	-17.9996	-18.1353	-18.4414	-17.4602	-17.7371	-18.1177	-17.8731	-19.2368	-19.485	-18.417	-19.2143	-17.6843	-17.9767	-18.4228	-18.4186	-17.826	-18.8778	-18.1884	-19.1258	-19.4565	-18.3663	-18.612	-17.7077	-18.3999	-17.7852	-18.4458	-17.8296	-18.3807	-19.1713
6	1	1.27163	2.24569	0.424744	0.749297	-21.8953	-22.0094	-22.1352	-22.0562	-22.4789	-22.8582	-21.9579	-23.1105	-22.224	-21.2519	-22.4813	-22.1323	-22.4767	-21.5603	-21.6506	-21.5428	-21.8393	-22.2999	-21.1167	-21.605	-21.9352	-21.5687	-23.2613	-22.4106	-22.3062	-22.6047	-21.2468	-21.5912	-22.3064	-22.3669	-21.5856	-22.7044	-21.8144	-22.0428	-22.5215	-21.7455	-22.1771	-21.5471	-22.2319	-21.2083	-22.2034	-21.5832	-22.2315	-22.5108
7	17.3162	2.95906	4.83333	0.543485	0.820613	-20.6094	-20.4612	-20.9123	-21.0064	-20.7586	-21.104	-20.5519	-21.0819	-20.9637	-20.0542	-20.7424	-20.9125	-20.7199	-20.2726	-20.2446	-20.3565	-20.5686	-20.8926	-19.8729	-20.2263	-20.5477	-20.2879	-21.6621	-21.4348	-20.8952	-21.4011	-20.0528	-20.3776	-20.8928	-20.9163	-20.2912	-21.2911	-20.5667	-21.1116	-21.4967	-20.6243	-20.9365	-20.1898	-20.8449	-20.0939	-20.8406	-20.2896	-20.8454	-21.3476
8	9.95902	0.652655	1.45079	0.490576	0.830582	-20.1157	-19.9011	-20.4438	-20.6029	-20.2411	-20.6038	-20.0426	-20.5643	-20.5025	-19.5218	-20.1987	-20.4448	-20.1478	-19.7259	-19.6974	-19.8632	-20.0493	-20.4157	-19.3479	-19.6863	-20.0571	-19.7741	-21.2507	-21.0918	-20.4122	-21.0254	-19.5303	-19.8759	-20.408	-20.4277	-19.7608	-20.8416	-20.0692	-20.7372	-21.1517	-20.1526	-20.4746	-19.6348	-20.3449	-19.5821	-20.3562	-19.7584	-20.3392	-20.9569
9	1	0.713006	2.01709	0.801676	0.726004	-22.2494	-22.3284	-22.5048	-22.4405	-22.8064	-23.2003	-22.2987	-23.4313	-22.5941	-21.5883	-22.7995	-22.5011	-22.7865	-21.8941	-21.9754	-21.8935	-22.1879	-22.6592	-21.4478	-21.9313	-22.2816	-21.9101	-23.6541	-22.8209	-22.6615	-23.0062	-21.5849	-21.9424	-22.663	-22.7246	-21.9226	-23.0822	-22.1664	-22.441	-22.9332	-22.1097	-22.5492	-21.8708	-22.587	-21.5534	-22.562	-21.9206	-22.5824	-22.9054
10	12.7964	2.95089	3.93039	0.107212	0.759583	-20.4822	-20.3237	-20.7895	-20.8944	-20.6353	-20.9864	-20.4242	-20.965	-20.8444	-19.9146	-20.6131	-20.7901	-20.5844	-20.1333	-20.1071	-20.2263	-20.4352	-20.7725	-19.7353	-20.0894	-20.4231	-20.1546	-21.5629	-21.3343	-20.7746	-21.3001	-19.9147	-20.2463	-20.7716	-20.7949	-20.1553	-21.1787	-20.4374	-21.0015	-21.3983	-20.4972	-20.8156	-20.0488	-20.7185	-19.9561	-20.7173	-20.1536	-20.7188	-21.2424
11	1	0.570243	1.54377	0.634854	0.77693	-21.9816	-22.1253	-22.2085	-22.1155	-22.6361	-23.0109	-22.0606	-23.3165	-22.3001	-21.3312	-22.6292	-22.2047	-22.619	-21.6403	-21.7523	-21.6218	-21.9164	-22.4003	-21.2095	-21.7052	-22.0446	-21.6602	-23.382	-22.457	-22.4022	-22.6789	-21.3293	-21.6715	-22.4043	-22.4701	-21.6719	-22.7957	-21.8953	-22.0892	-22.5687	-21.8135	-22.254	-21.6414	-22.326	-21.2824	-22.3003	-21.67	-22.3209	-22.5753
12	6.5248	1.62286	3.97845	0.966667	0.768686	-21.4642	-21.406	-21.753	-21.7763	-21.7478	-22.1127	-21.4457	-22.1614	-21.8149	-20.8744	-21.7429	-21.752	-21.7326	-21.1336	-21.1388	-21.1703	-21.4256	-21.7901	-20.699	-21.1099	-21.4301	-21.1362	-22.6312	-22.1834	-21.7954	-22.2306	-20.8683	-21.203	-21.7945	-21.8301	-21.1487	-22.1998	-21.4099	-21.8363	-22.2638	-21.4212	-21.7816	-21.071	-21.7415	-20.8795	-21.7259	-21.1473	-21.7438	-22.1666
13	1.5915	1.83528	3.77657	0.073761	0.693479	-21.3002	-21.3837	-21.5475	-21.4867	-21.8058	-22.1725	-21.3468	-22.3622	-21.6244	-20.6868	-21.8106	-21.5459	-21.8048	-20.9824	-21.051	-20.967	-21.2552	-21.678	-20.538	-21.0121	-21.3243	-20.9829	-22.5776	-21.8386	-21.6866	-21.9927	-20.6789	-21.0089	-21.6844	-21.7328	-21.002	-22.0677	-21.2326	-21.4799	-21.9346	-21.1776	-21.5816	-20.9645	-21.6211	-20.6491	-21.5952	-20.9991	-21.6235	-21.9177
14	7.95156	1.84532	3.26154	0.292568	0.710991	-20.785	-20.6562	-21.0917	-21.1715	-20.9989	-21.3662	-20.7424	-21.3747	-21.1541	-20.1893	-20.9774	-21.0919	-20.9486	-20.4274	-20.4164	-20.5065	-20.7344	-21.1014	-20.0125	-20.3943	-20.7385	-20.4475	-21.9461	-21.6143	-21.1041	-21.6169	-20.1881	-20.5316	-21.1013	-21.1304	-20.4506	-21.5218	-20.733	-21.2613	-21.689	-20.7742	-21.1215	-20.3495	-21.0424	-20.2169	-21.0378	-20.4487	-21.0425	-21.5505
15
16
17
18
19
20
[truncated: 7 more columns]

## Sheet: Teta 0.75
No	InTrain					YSN (Omega=3)	Bootstrapped SNR
	Kp	Ki	Kd	Mu	Lam		1	2	3	4	5	6	7	8	9	10	11	12	13	14	15	16	17	18	19	20	21	22	23	24	25	26	27	28	29	30	31	32	33	34	35	36	37	38	39	40	41	42	43
1	27	1.83333	0.833333	0.7	0.566667	-17.2477	-17.4534	-17.4221	-17.2689	-17.4127	-16.7255	-17.6614	-17.0441	-17.6054	-16.9176	-17.0583	-16.8103	-17.297	-17.1979	-17.9041	-16.7658	-17.6689	-16.9159	-17.2545	-17.2878	-17.2917	-17.1069	-17.0927	-16.6851	-17.4189	-17.6252	-17.8414	-17.272	-16.6432	-16.6345	-16.9657	-16.6528	-17.6699	-17.2009	-16.84	-17.3008	-18.4726	-17.597	-17.2101	-16.8654	-16.7861	-17.2435	-17.2539	-16.9886
2	3	3.16667	3.5	0.566667	0.833333	-24.2263	-24.7035	-24.5681	-25.0832	-24.6243	-23.5044	-24.6032	-23.8333	-25.0943	-23.827	-24.1552	-23.899	-24.6392	-24.1638	-24.6485	-23.8071	-25.0504	-23.6425	-24.1801	-24.3381	-24.5916	-24.5174	-24.3138	-23.2766	-24.5203	-24.1916	-24.578	-24.6605	-23.5612	-23.5642	-24.6333	-23.6228	-24.9864	-23.8361	-24.2334	-24.5857	-25.1063	-24.6343	-24.1591	-23.5296	-23.8724	-24.5238	-23.9277	-24.2095
3	19	4.83333	2.83333	0.166667	0.966667	-23.0762	-23.4436	-23.3496	-23.546	-23.374	-22.4207	-23.4757	-22.7503	-23.7207	-22.7007	-22.9506	-22.6953	-23.3402	-23.0107	-23.5947	-22.6167	-23.7422	-22.5838	-23.0529	-23.1625	-23.3126	-23.1742	-23.0601	-22.2525	-23.3228	-23.1934	-23.5192	-23.3337	-22.424	-22.4211	-23.1509	-22.4645	-23.7055	-22.8097	-22.8872	-23.3124	-24.0966	-23.4545	-23.015	-22.4894	-22.6689	-23.2445	-22.893	-22.9553
4	11	3.83333	1.16667	0.833333	0.233333	-13.497	-13.6386	-13.6226	-13.4314	-13.615	-13.0931	-13.8248	-13.3584	-13.745	-13.2259	-13.3294	-13.1032	-13.4873	-13.4677	-14.0356	-13.0798	-13.7874	-13.2586	-13.5014	-13.518	-13.4881	-13.3224	-13.3449	-13.0988	-13.626	-13.8522	-14.0014	-13.4686	-12.986	-12.9802	-13.1823	-12.9905	-13.789	-13.514	-13.0901	-13.4913	-14.4635	-13.7828	-13.4747	-13.2327	-13.0924	-13.4598	-13.5427	-13.2305
5	21	0.5	4.16667	0.633333	0.433333	-20.5342	-20.8051	-20.7594	-20.7194	-20.7612	-19.95	-20.9621	-20.2797	-21.0225	-20.1771	-20.3684	-20.1006	-20.6605	-20.4858	-21.1666	-20.0519	-21.0663	-20.1196	-20.5311	-20.5831	-20.6497	-20.481	-20.4202	-19.8532	-20.7494	-20.8298	-21.1071	-20.644	-19.8942	-19.8883	-20.3714	-19.9118	-21.0572	-20.4028	-20.1913	-20.6553	-21.746	-20.9182	-20.4943	-20.0611	-20.0793	-20.6019	-20.4592	-20.3129
6	15	4.5	1.83333	0.9	0.7	-20.9976	-21.2975	-21.2307	-21.2019	-21.2279	-20.3518	-21.4671	-20.7103	-21.5059	-20.6149	-20.8072	-20.5491	-21.1583	-20.9189	-21.6878	-20.472	-21.5874	-20.5593	-20.9984	-21.0728	-21.1428	-20.9489	-20.8826	-20.2376	-21.2163	-21.2958	-21.5886	-21.1284	-20.3144	-20.3036	-20.8306	-20.3385	-21.579	-20.8302	-20.6499	-21.1551	-22.3291	-21.3847	-20.935	-20.4689	-20.5127	-21.0647	-20.9194	-20.7921
7	23	3.5	3.83333	0.766667	0.3	-18.201	-18.4207	-18.3878	-18.2509	-18.3796	-17.6601	-18.6269	-17.9853	-18.5881	-17.8614	-18.0128	-17.7589	-18.2643	-18.1512	-18.8698	-17.7135	-18.6492	-17.848	-18.207	-18.2425	-18.258	-18.0746	-18.0494	-17.6081	-18.3829	-18.5743	-18.8066	-18.2406	-17.5829	-17.5745	-17.9372	-17.5934	-18.6498	-18.1385	-17.8011	-18.2674	-19.4592	-18.5645	-18.1631	-17.7958	-17.7345	-18.2097	-18.1924	-17.946
8	25	2.16667	4.83333	0.366667	0.5	-20.8997	-21.1682	-21.1193	-21.0871	-21.1224	-20.3236	-21.3142	-20.6476	-21.3783	-20.5488	-20.7372	-20.4757	-21.0276	-20.8499	-21.5091	-20.4248	-21.4213	-20.4936	-20.8953	-20.951	-21.0159	-20.849	-20.7928	-20.2275	-21.1086	-21.1791	-21.4486	-21.0113	-20.2702	-20.2644	-20.7439	-20.2892	-21.41	-20.7662	-20.5654	-21.0208	-22.0619	-21.2716	-20.8581	-20.4328	-20.4542	-20.9665	-20.8245	-20.685
9	9	2.5	0.166667	0.1	0.366667	-14.7724	-14.9316	-14.9379	-14.7507	-14.9394	-14.3561	-15.1235	-14.6278	-15.1045	-14.4785	-14.6223	-14.3488	-14.7577	-14.7828	-15.3577	-14.3618	-15.0978	-14.4776	-14.7717	-14.7674	-14.7586	-14.6139	-14.6113	-14.3581	-14.9391	-15.1655	-15.3647	-14.7558	-14.2356	-14.2384	-14.4864	-14.2344	-15.1064	-14.7945	-14.3591	-14.7602	-15.8531	-15.1367	-14.7798	-14.4881	-14.3515	-14.7638	-14.7862	-14.4726
10	29	1.5	1.5	0.0333333	0.766667	-20.2866	-20.5455	-20.496	-20.4321	-20.4937	-19.7078	-20.7125	-20.0386	-20.7361	-19.9347	-20.1098	-19.8544	-20.4028	-20.2278	-20.9238	-19.7971	-20.7968	-19.894	-20.2868	-20.3421	-20.392	-20.2125	-20.1657	-19.6208	-20.4866	-20.5923	-20.8513	-20.3795	-19.6513	-19.6431	-20.093	-19.6692	-20.7895	-20.1661	-19.9298	-20.3999	-21.4962	-20.6517	-20.2395	-19.8269	-19.828	-20.3341	-20.2324	-20.0646
11	13	4.16667	2.5	0.3	0.1	-13.0597	-13.1847	-13.1905	-13.0086	-13.1938	-12.7071	-13.3543	-12.9458	-13.3271	-12.8036	-12.9214	-12.68	-13.025	-13.0712	-13.5507	-12.692	-13.3141	-12.8221	-13.0574	-13.053	-13.0265	-12.8957	-12.9129	-12.7282	-13.1915	-13.4073	-13.5624	-13.0293	-12.587	-12.5895	-12.776	-12.587	-13.3177	-13.0972	-12.6703	-13.0261	-13.9425	-13.369	-13.0683	-12.831	-12.6849	-13.0361	-13.0874	-12.7781
12	7	0.166667	2.16667	0.966667	0.9	-23.6115	-24.1294	-23.9764	-24.5987	-24.0353	-22.8519	-23.9976	-23.1903	-24.5454	-23.1992	-23.5472	-23.2923	-24.0874	-23.5356	-24.0242	-23.1849	-24.5125	-22.9978	-23.5629	-23.7391	-24.0352	-23.9683	-23.7251	-22.6067	-23.9252	-23.5361	-23.9394	-24.1046	-22.9254	-22.9271	-24.1155	-22.9933	-24.4428	-23.1785	-23.6739	-24.03	-24.4859	-24.0186	-23.5328	-22.871	-23.2598	-23.9505	-23.2832	-23.6366
13	1	1.16667	3.16667	0.233333	0.633333	-22.8779	-23.4532	-23.2788	-24.4024	-23.3529	-22.1425	-23.1834	-22.4393	-23.9548	-22.5111	-22.9024	-22.698	-23.53	-22.7991	-23.1085	-22.5767	-23.8864	-22.2476	-22.824	-23.0166	-23.4678	-23.5382	-23.1077	-21.868	-23.2205	-22.6397	-23.0269	-23.5655	-22.273	-22.2735	-23.9235	-22.3511	-23.8035	-22.3614	-23.2948	-23.4611	-23.4447	-23.2143	-22.7964	-22.1162	-22.6613	-23.3786	-22.4677	-23.1103
14	17	0.833333	0.5	0.5	0.166667	-14.8943	-15.0541	-15.0506	-14.8762	-15.0505	-14.4676	-15.2504	-14.7422	-15.2204	-14.5998	-14.7345	-14.4781	-14.884	-14.8901	-15.4728	-14.4728	-15.2229	-14.6054	-14.8941	-14.8973	-14.8832	-14.7333	-14.7397	-14.4659	-15.0498	-15.2796	-15.4693	-14.8843	-14.3571	-14.3563	-14.6072	-14.3581	-15.2195	-14.9087	-14.4872	-14.8826	-15.9563	-15.2461	-14.891	-14.6007	-14.4768	-14.8804	-14.9126	-14.604
15	5	2.83333	4.5	0.433333	0.0333333	-12.5908	-12.7075	-12.7134	-12.5331	-12.7154	-12.2464	-12.8852	-12.4812	-12.8501	-12.3397	-12.4494	-12.2186	-12.5473	-12.6015	-13.0716	-12.2244	-12.8318	-12.3636	-12.5891	-12.5824	-12.5473	-12.4204	-12.4456	-12.2729	-12.7109	-12.9435	-13.0867	-12.5585	-12.1292	-12.1302	-12.3026	-12.1271	-12.8272	-12.636	-12.2041	-12.5447	-13.4485	-12.8978	-12.5984	-12.3705	-12.2237	-12.5609	-12.6241	-12.309
1	5.26526	1.42925	3.7152	0.501819	0.966667	-23.7087	-24.1687	-24.0498	-24.5715	-24.1061	-23.0203	-24.0649	-23.3328	-24.5692	-23.327	-23.6564	-23.3972	-24.1097	-23.6629	-24.0995	-23.3232	-24.5069	-23.1324	-23.6636	-23.804	-24.0663	-24.0153	-23.796	-22.793	-24.0052	-23.6676	-24.0475	-24.138	-23.0719	-23.0767	-24.1406	-23.1284	-24.4484	-23.3304	-23.7359	-24.0593	-24.5323	-24.111	-23.6553	-23.0363	-23.3776	-24.0169	-23.4053	-23.6964
2	1.24553	4.08254	3.32229	0.627243	0.966667	-23.6906	-24.1278	-24.0308	-24.3612	-24.0612	-22.9592	-24.1353	-23.3145	-24.5027	-23.2763	-23.5816	-23.2904	-24.0402	-23.6286	-24.2306	-23.2133	-24.5102	-23.1036	-23.6651	-23.7783	-24.0111	-23.8948	-23.6927	-22.7465	-24.0002	-23.7627	-24.1586	-24.0426	-22.9752	-22.9726	-23.892	-23.0181	-24.4765	-23.349	-23.5542	-24.0144	-24.7946	-24.1219	-23.6329	-23.0081	-23.264	-23.9468	-23.4309	-23.6053
3	9.71782	2.88877	3.32922	0.596097	0.92368	-23.8885	-24.319	-24.2062	-24.5938	-24.2494	-23.2003	-24.2691	-23.5246	-24.6702	-23.5027	-23.8032	-23.5437	-24.2412	-23.831	-24.3374	-23.4634	-24.6474	-23.3373	-23.8515	-23.9842	-24.2031	-24.11	-23.9353	-22.9923	-24.1677	-23.9072	-24.2719	-24.2532	-23.2351	-23.2367	-24.1685	-23.2865	-24.5963	-23.5466	-23.8226	-24.199	-24.8049	-24.2854	-23.8286	-23.2379	-23.5197	-24.1414	-23.6285	-23.8319
4	1	1.99104	3.36115	0.652341	0.863614	-24.1274	-24.6338	-24.5078	-25.0857	-24.5578	-23.3654	-24.5402	-23.7121	-25.0773	-23.7088	-24.0616	-23.7789	-24.5873	-24.0644	-24.5746	-23.6904	-25.0474	-23.4944	-24.0876	-24.2339	-24.5447	-24.4803	-24.2065	-23.1191	-24.4638	-24.0826	-24.5029	-24.6047	-23.4196	-23.4203	-24.5824	-23.4764	-24.9953	-23.7052	-24.1464	-24.5444	-25.0764	-24.5568	-24.0633	-23.3855	-23.7504	-24.4761	-23.7944	-24.1308
5	2.55925	3.25351	3.93882	0.283839	0.905588	-23.8203	-24.3083	-24.1741	-24.7829	-24.2357	-23.1111	-24.1736	-23.4263	-24.7257	-23.4331	-23.7762	-23.5237	-24.2651	-23.7663	-24.1923	-23.4383	-24.6615	-23.2276	-23.7715	-23.9281	-24.2164	-24.1762	-23.9333	-22.8715	-24.125	-23.7434	-24.1317	-24.2943	-23.1781	-23.1826	-24.3376	-23.2407	-24.5967	-23.411	-23.8998	-24.2092	-24.6161	-24.2192	-23.7591	-23.1205	-23.5002	-24.1571	-23.4954	-23.8419
6	5.22427	3.21268	3.73735	0.495318	0.842073	-24.0332	-24.4947	-24.3674	-24.8498	-24.4194	-23.3265	-24.4063	-23.6506	-24.8729	-23.6418	-23.9617	-23.706	-24.4297	-23.9733	-24.4546	-23.6187	-24.8353	-23.4607	-23.9899	-24.1389	-24.3855	-24.3092	-24.111	-23.1033	-24.3231	-24.0092	-24.3871	-24.448	-23.3777	-23.3805	-24.4107	-23.4359	-24.7753	-23.6571	-24.0263	-24.3797	-24.9079	-24.4335	-23.969	-23.3533	-23.6808	-24.3204	-23.7445	-24.0092
7	1	2.73107	2.97703	0.42879	0.893444	-24.0468	-24.5676	-24.4191	-25.0695	-24.4826	-23.2921	-24.4271	-23.6276	-25.0057	-23.6354	-23.9921	-23.732	-24.5261	-23.9807	-24.448	-23.6332	-24.9509	-23.4262	-23.9967	-24.1687	-24.4733	-24.4229	-24.1642	-23.0449	-24.3658	-23.964	-24.3733	-24.5525	-23.3646	-23.3675	-24.5858	-23.4319	-24.8838	-23.6102	-24.1261	-24.4689	-24.9048	-24.4633	-23.9757	-23.3054	-23.702	-24.4001	-23.7076	-24.0759
8	10.0889	0.667141	3.92709	0.145104	0.966667	-23.6033	-24.0353	-23.9265	-24.3909	-23.9771	-22.9403	-23.9523	-23.2453	-24.4111	-23.2343	-23.5465	-23.2931	-23.9726	-23.5594	-23.9924	-23.2232	-24.3585	-23.0504	-23.5619	-23.6906	-23.9342	-23.8776	-23.6754	-22.7231	-23.8872	-23.5811	-23.9442	-23.9982	-22.9837	-22.9878	-23.9795	-23.036	-24.3032	-23.2499	-23.6053	-23.9267	-24.4152	-23.9908	-23.5533	-22.9601	-23.2757	-23.8884	-23.3201	-23.5775
9	1	3.11713	3.49818	0.681795	0.843125	-24.156	-24.6459	-24.5243	-25.0066	-24.5688	-23.3916	-24.5899	-23.7475	-25.0665	-23.7301	-24.068	-23.78	-24.5773	-24.0896	-24.651	-23.6911	-25.0513	-23.5333	-24.1194	-24.2602	-24.5383	-24.446	-24.2078	-23.1559	-24.4841	-24.1572	-24.5756	-24.5895	-23.433	-23.4325	-24.5068	-23.4869	-25.001	-23.7585	-24.1074	-24.5379	-25.189	-24.5948	-24.0905	-23.4246	-23.7517	-24.4677	-23.8492	-24.1196
10	1.26684	3.1009	3.3324	0.525367	0.835343	-24.2384	-24.7373	-24.5968	-25.1623	-24.6552	-23.495	-24.6249	-23.831	-25.1517	-23.829	-24.171	-23.9087	-24.6802	-24.1737	-24.6631	-23.8136	-25.1059	-23.6332	-24.1912	-24.3546	-24.6307	-24.5623	-24.3345	-23.2579	-24.5468	-24.1884	-24.5897	-24.7027	-23.5569	-23.5596	-24.6908	-23.6203	-25.0414	-23.827	-24.2662	-24.626	-25.1321	-24.6562	-24.1693	-23.5167	-23.8802	-24.5598	-23.9216	-24.2364
11	4.54928	2.74866	3.22895	0.61646	0.847624	-24.1508	-24.6259	-24.4916	-24.9874	-24.5449	-23.4248	-24.5352	-23.7573	-25.0112	-23.7489	-24.074	-23.8159	-24.5595	-24.0856	-24.5857	-23.7225	-24.9764	-23.5672	-24.1064	-24.2629	-24.5132	-24.4312	-24.2311	-23.1984	-24.4451	-24.1254	-24.5121	-24.5771	-23.479	-23.4812	-24.5342	-23.5395	-24.914	-23.7638	-24.1423	-24.5079	-25.0536	-24.5594	-24.082	-23.4535	-23.7882	-24.4423	-23.8571	-24.1277
12	3.33155	3.47766	3.4372	0.548184	0.87939	-24.1894	-24.6577	-24.5284	-25.0209	-24.5825	-23.4745	-24.5677	-23.8023	-25.0459	-23.7924	-24.1169	-23.8581	-24.5901	-24.1299	-24.6166	-23.7703	-25.0028	-23.6096	-24.1449	-24.2962	-24.5449	-24.4692	-24.2686	-23.2497	-24.4826	-24.1653	-24.5497	-24.6115	-23.5262	-23.5291	-24.5744	-23.5853	-24.9411	-23.8085	-24.183	-24.539	-25.0775	-24.5981	-24.1254	-23.501	-23.8329	-24.4809	-23.8963	-24.164
13	1.00006	1.6352	3.78868	0.0333442	0.966666	-22.3337	-22.8692	-22.72	-23.8113	-22.7863	-21.6471	-22.6122	-21.9207	-23.3551	-21.9982	-22.3773	-22.1836	-22.9605	-22.2684	-22.5248	-22.0789	-23.2871	-21.7238	-22.2859	-22.4525	-22.9066	-23.0028	-22.5552	-21.37	-22.6682	-22.0898	-22.4578	-22.9975	-21.7775	-21.7784	-23.3762	-21.8473	-23.2159	-21.8351	-22.773	-22.9012	-22.8271	-22.6435	-22.2656	-21.6086	-22.152	-22.8347	-21.9262	-22.5805
14	22.6008	0.166667	4.10501	0.0581016	0.908171	-23.2882	-23.6554	-23.5656	-23.8031	-23.596	-22.6531	-23.6632	-22.9677	-23.9495	-22.9242	-23.1834	-22.9289	-23.5589	-23.2358	-23.7622	-22.8605	-23.9463	-22.7943	-23.2608	-23.3669	-23.5307	-23.4162	-23.2888	-22.4797	-23.5375	-23.3766	-23.7026	-23.5626	-22.6603	-22.6601	-23.4177	-22.7011	-23.9072	-23.0159	-23.138	-23.5279	-24.2286	-23.6639	-23.236	-22.7092	-22.9082	-23.4762	-23.0878	-23.1822
15	7.82251	0.166667	2.86101	0.424325	0.873154	-23.6229	-24.1257	-23.9792	-24.6104	-24.0384	-22.8902	-23.9868	-23.2144	-24.5357	-23.2275	-23.5708	-23.3247	-24.0914	-23.5535	-24.0032	-23.2234	-24.4944	-23.0233	-23.5745	-23.7436	-24.0408	-23.9895	-23.7423	-22.646	-23.9295	-23.5362	-23.9268	-24.1122	-22.9654	-22.9678	-24.1495	-23.0318	-24.4257	-23.1974	-23.7097	-24.0344	-24.4344	-24.0141	-23.5496	-22.9029	-23.2952	-23.964	-23.2953	-23.6592
16
17
18
19
20
[truncated: 7 more columns]

## Sheet: CI_Teta0.25
Confidence regions					No	Sorted Bootstrapped values		Teta 0.25	InTrain					Function Evaluations	SNR (Omega 3)
					1	-21.9889			Kp	Ki	Kd	Mu	Lam		Optimal Value
					2	-21.5662		Repeat #5	1	2.24961	2.55862	0.387245	0.851938	207	-20.6205
					3	-21.4265
Bootstrapped size	50				4	-21.4238
alfa	0.05				5	-21.3088
Lower	2.5	2			6	-21.3038
upper	47.5	48			7	-21.2887
					8	-21.2457
Lower Confidence region			-21.5662		9	-21.2056
Upper Confidence region			-20.06		10	-21.0527
					11	-21.0468
					12	-21.0353
					13	-21.0258
					14	-21.0227
					15	-21.0175
					16	-20.9925
					17	-20.9877
					18	-20.9739
					19	-20.9621
					20	-20.9546
					21	-20.913
					22	-20.9108
					23	-20.8881
					24	-20.8784
					25	-20.8652
					26	-20.8389
					27	-20.8273
					28	-20.7756
					29	-20.6933
					30	-20.673
					31	-20.666
					32	-20.6614
					33	-20.6323
					34	-20.61
					35	-20.6079
					36	-20.6014
					37	-20.5751
					38	-20.5558
					39	-20.34
					40	-20.3207
					41	-20.3189
					42	-20.2556
					43	-20.2549
					44	-20.2523
					45	-20.138
					46	-20.1249
					47	-20.0784
					48	-20.06
					49	-20.0451
					50	-19.819

## Sheet: CI_Teta0.5
Confidence regions					No	Sorted Bootstrapped values		Teta 0.5	InTrain					Function Evaluations	SNR (Omega 3)
					1	-23.6541			Kp	Ki	Kd	Mu	Lam		Optimal Value
					2	-23.4313		Repeat #2	1	0.713006	2.01709	0.801676	0.726004	261	-22.2494
					3	-23.2322
Bootstrapped size	50				4	-23.2003
alfa	0.05				5	-23.0822
Lower	2.5	2			6	-23.0062
upper	47.5	48			7	-22.9332
					8	-22.9063
Lower Confidence region			-23.4313		9	-22.9054
Upper Confidence region			-21.5849		10	-22.8209
					11	-22.8064
					12	-22.7995
					13	-22.7865
					14	-22.7246
					15	-22.663
					16	-22.6615
					17	-22.6592
					18	-22.5941
					19	-22.5912
					20	-22.587
					21	-22.5824
					22	-22.562
					23	-22.5503
					24	-22.5492
					25	-22.5408
					26	-22.5048
					27	-22.5011
					28	-22.4542
					29	-22.441
					30	-22.4405
					31	-22.3284
					32	-22.2987
					33	-22.2816
					34	-22.1879
					35	-22.1664
					36	-22.1097
					37	-21.9754
					38	-21.9424
					39	-21.9313
					40	-21.9226
					41	-21.9206
					42	-21.9101
					43	-21.8941
					44	-21.8935
					45	-21.8708
					46	-21.8021
					47	-21.5883
					48	-21.5849
					49	-21.5534
					50	-21.4478

## Sheet: CI_Teta0.75
Confidence regions					No	Sorted Bootstrapped values		Teta 0.75	InTrain					Function Evaluations	SNR (Omega 3)
					1	-25.1623			Kp	Ki	Kd	Mu	Lam		Optimal Value
					2	-25.1517		Repeat #2	1.26684	3.1009	3.3324	0.525367	0.835343	270	-24.2384
					3	-25.1321
Bootstrapped size	50				4	-25.1059
alfa	0.05				5	-25.0414
Lower	2.5	2			6	-24.7373
upper	47.5	48			7	-24.7027
					8	-24.6908
Lower Confidence region			-25.1517		9	-24.6802
Upper Confidence region			-23.5167		10	-24.6631
					11	-24.6562
					12	-24.6552
					13	-24.6307
					14	-24.626
					15	-24.6249
					16	-24.5968
					17	-24.5916
					18	-24.5897
					19	-24.5623
					20	-24.5598
					21	-24.5468
					22	-24.3546
					23	-24.3345
					24	-24.2662
					25	-24.2364
					26	-24.1912
					27	-24.1884
					28	-24.1839
					29	-24.1737
					30	-24.171
					31	-24.1693
					32	-24.1577
					33	-23.9216
					34	-23.9087
					35	-23.8964
					36	-23.8802
					37	-23.8692
					38	-23.831
					39	-23.829
					40	-23.827
					41	-23.8136
					42	-23.6332
					43	-23.6203
					44	-23.6196
					45	-23.6182
					46	-23.5596
					47	-23.5569
					48	-23.5167
					49	-23.495
					50	-23.2579
