# Supplementary material for: Robust optimal design of FOPID controller for five bar linkage robot in a Cyber-Physical System: A new simulation-optimization approach
Source: PLoS One. 2020 Nov 30;15(11):e0242613. doi: 10.1371/journal.pone.0242613 (PMC7703880; doi:10.1371/journal.pone.0242613)
Supplement: S1 File — (ZIP) [file pone.0242613.s001.zip › S1_File/Supplementary Materials -PLOS ONE/Excel dataset and analysis/Data set,analysis--November 2020.xlsx]

## Sheet: Teta 0.25 (1)
No	InTrain					SNR (Omega=3)	OF		CRE		CSE		EI	Teta	Epsilon for max EI to stopping rule
	Kp	Ki	Kd	Mu	Lam		Ymean	Ysd	Mean	SD	Mean	SD		0.25	0.01
1	7	2.5	2.16667	0.966667	0.966667	-20.0873	0.0959062	0.0141776	0.815519	0.438995	12.2767	5.24129		Min S/N	-20.5645	OF Mean	0.0905535	CRE Mean	1.00586	CSE Mean	10.3422
2	21	0.166667	3.5	0.7	0.366667	-15.9466	0.153365	0.025223	2.38713	1.31311	64.163	35.6451		Row no	18	OF SD	0.0139191	CRE SD	0.532202	CSE SD	4.30429
3	29	3.16667	4.5	0.566667	0.7	-17.6249	0.127029	0.0195122	0.741109	0.375558	31.2181	15.7547		Best Parameters			Kp	Ki	Kd	Mu	Lam
4	27	4.5	2.83333	0.233333	0.766667	-17.279	0.131977	0.0207643	0.991635	0.512426	35.8615	18.5519					4.133	1.41101	1.83866	0.966666	0.966667
5	1	4.83333	0.166667	0.5	0.633333	-5.64777	0.518482	0.0345738	57313.1	36260.6	229442	141893
6	15	0.5	0.5	0.1	0.5	-14.4375	0.182556	0.0298288	8.08685	4.7448	131.138	76.9529
7	13	0.833333	1.83333	0.3	0.833333	-18.5591	0.114025	0.0176319	1.27643	0.598988	20.8059	9.9452
8	19	4.16667	1.5	0.9	0.3	-13.0239	0.21699	0.0303256	14.5978	8.53601	312.143	182.484
9	11	3.5	4.16667	0.833333	0.233333	-15.1765	0.166979	0.0287627	5.25449	3.09019	89.3449	51.9333
10	17	3.83333	2.5	0.166667	0.0333333	-11.3008	0.266932	0.0309032	45.6561	26.6336	1024.03	597.277
11	23	2.16667	0.833333	0.366667	0.566667	-14.1056	0.190476	0.0292888	6.57243	3.83924	167.181	97.6035
12	25	1.5	1.16667	0.633333	0.166667	-12.3146	0.23649	0.0303305	19.1305	11.1597	512.473	298.94
13	5	1.16667	3.16667	0.766667	0.1	-14.2715	0.185593	0.0313772	14.9591	8.88216	130.32	77.2826
14	9	1.83333	3.83333	0.433333	0.9	-19.6279	0.101323	0.0144717	0.73577	0.305206	14.4787	6.29024
15	3	2.83333	4.83333	0.0333333	0.433333	-18.7998	0.111084	0.016768	1.57192	0.664612	18.7208	8.73109
1	11.1688	1.1918	2.58865	0.966667	0.966667	-19.6831	0.100595	0.0145808	0.724194	0.335265	14.1947	6.19771	1.18935
2	9.45064	2.45095	2.77181	0.966666	0.966667	-19.8173	0.0990636	0.0143302	0.63467	0.318034	13.6103	5.88837	0.247487
3	4.133	1.41101	1.83866	0.966666	0.966667	-20.5645	0.0905535	0.0139191	1.00586	0.532202	10.3422	4.30429	0.445152
4	25.1805	4.34265	3.88002	0.0333339	0.966667	-18.6756	0.112931	0.0164542	0.523144	0.232188	20.6827	9.68528	3.15183e-06
5
6
7
8
9
10
11
12
13
14
15
16
17
18
19
20

## Sheet: Teta 0.25 (2)
No	InTrain					YSN (Omega=3)	OF		CRE		CSE		EI	Teta	Epsilon for max EI to stopping rule
	Kp	Ki	Kd	Mu	Lam		Ymean	Ysd	Mean	SD	Mean	SD		0.25	0.01
1	25	0.5	4.83333	0.9	0.5	-16.9477	0.137018	0.0217617	1.17828	0.611437	41.3105	21.7646		Min S/N	-20.209	OF Mean	0.0942726	CRE Mean	1.73719	CSE Mean	11.0961
2	27	2.5	3.16667	0.833333	0.9	-18.3554	0.116988	0.0174873	0.62315	0.312986	23.2799	11.1892		Row no	19	OF SD	0.0146373	CRE SD	0.810446	CSE SD	4.63174
3	9	0.833333	3.83333	0.3	0.233333	-16.1808	0.148433	0.0262178	3.7031	2.05611	54.1158	30.3539		Best Parameters			Kp	Ki	Kd	Mu	Lam
4	29	2.16667	1.5	0.0333333	0.7	-15.9223	0.154029	0.0248141	1.94264	1.07042	66.0896	36.5861					1.00001	2.63771	2.92543	0.0333336	0.790026
5	19	4.5	0.5	0.7	0.433333	-11.4036	0.263649	0.0309449	45.6423	26.5975	933.999	544.308
6	21	0.166667	0.833333	0.366667	0.1	-12.7549	0.224188	0.0303756	16.8764	9.85865	372.173	217.41
7	23	4.16667	1.83333	0.766667	0.3	-13.0338	0.216861	0.0300077	12.1849	7.11051	319.223	186.244
8	17	3.83333	4.5	0.5	0.833333	-18.9367	0.10961	0.0159151	0.582688	0.264872	18.697	8.59811
9	7	2.83333	2.16667	0.166667	0.766667	-19.0648	0.107727	0.0163062	1.35723	0.611623	17.1075	7.85084
10	3	3.5	4.16667	0.433333	0.633333	-19.7129	0.100191	0.014665	1.01611	0.44423	13.8233	6.01327
11	11	1.16667	1.16667	0.566667	0.566667	-16.4686	0.143403	0.0257251	3.54283	2.00693	46.9755	26.0949
12	13	1.5	2.5	0.233333	0.366667	-16.011	0.151661	0.0261669	3.35114	1.87227	59.852	33.5809
13	1	1.83333	0.166667	0.633333	0.966667	-9.5324	0.327392	0.037337	1262.34	789.498	2617.38	1634.4
14	5	3.16667	2.83333	0.966667	0.0333333	-10.6623	0.287597	0.03237	170.396	100.488	1377.64	812.63
15	15	4.83333	3.5	0.1	0.166667	-13.3852	0.207789	0.0299365	10.7486	6.27852	253.066	147.822
1	4.83023	2.82195	4.14949	0.21073	0.85512	-19.7771	0.0995801	0.0142647	0.892357	0.383017	13.6257	5.82388	1.37026
2	6.22141	3.24363	3.76054	0.305727	0.782693	-19.6301	0.101223	0.0146408	0.885447	0.373331	14.3449	6.26249	0.417283
3	1.00002	2.76604	4.83333	0.364679	0.644247	-20.0156	0.096721	0.0142504	1.07919	0.462658	12.4001	5.25418	0.675094
4	1.00001	2.63771	2.92543	0.0333336	0.790026	-20.209	0.0942726	0.0146373	1.73719	0.810446	11.0961	4.63174	0.394175
5	13.5112	0.166667	2.37431	0.655339	0.651053	-18.0843	0.120236	0.0190404	1.42037	0.679513	24.9519	12.3498	0.00621025
6
7
8
9
10
11
12
13
14
15
16
17
18
19
20

## Sheet: Teta 0.25 (3)
No	InTrain					YSN (Omega=3)	OF		CRE		CSE		EI	Teta	Epsilon for max EI to stopping rule
	Kp	Ki	Kd	Mu	Lam		Ymean	Ysd	Mean	SD	Mean	SD		0.25	0.01
1	21	1.5	4.16667	0.766667	0.833333	-18.737	0.112099	0.0164208	0.599004	0.276425	20.1311	9.40297		Min S/N	-19.911	OF Mean	0.0979304	CRE Mean	1.28599	CSE Mean	12.6949
2	9	4.5	4.83333	0.966667	0.366667	-17.3953	0.129581	0.0218	1.78067	1.04435	32.718	17.0723		Row no	21	OF SD	0.0143374	CRE SD	0.598114	CSE SD	5.36775
3	29	2.83333	1.16667	0.233333	0.633333	-14.8031	0.175482	0.0276625	3.5376	2.03566	116.731	67.0686		Best Parameters			Kp	Ki	Kd	Mu	Lam
4	25	3.83333	2.16667	0.7	0.5	-15.2903	0.165582	0.0268353	3.0004	1.73571	89.5256	50.8524					3.32091	1.91103	3.87526	0.0333333	0.804368
5	7	1.83333	4.5	0.1	0.7	-19.3924	0.104061	0.0149789	0.987496	0.414705	15.5309	6.87236
6	15	0.833333	0.5	0.5	0.0333333	-12.4118	0.233442	0.031049	27.9681	16.3985	441.886	259.068
7	13	4.83333	0.833333	0.3	0.966667	-16.57	0.142018	0.0249008	2.80772	1.59176	45.9631	25.2921
8	19	4.16667	3.5	0.566667	0.1	-11.3725	0.26468	0.0308132	40.7634	23.754	982.533	572.551
9	11	0.166667	3.16667	0.633333	0.766667	-19.2387	0.105813	0.0154869	1.00449	0.425018	16.3886	7.38583
10	27	2.5	3.83333	0.166667	0.166667	-13.144	0.214171	0.0295218	9.08847	5.29274	307.922	179.326
11	17	1.16667	2.83333	0.433333	0.9	-18.9492	0.109356	0.0161104	0.79025	0.355649	18.4197	8.49809
12	1	3.16667	0.166667	0.833333	0.566667	-5.40504	0.533224	0.0353141	108930	66311.6	290506	177665
13	23	2.16667	1.5	0.9	0.433333	-14.5897	0.179668	0.028725	4.96646	2.90283	127.763	74.285
14	5	0.5	2.5	0.366667	0.3	-17.473	0.127759	0.0228856	3.45076	1.77976	29.3735	15.5402
15	3	3.5	1.83333	0.0333333	0.233333	-15.9381	0.151479	0.0290584	6.49832	3.77704	56.2499	32.893
1	7.56338	0.166667	4.05312	0.314991	0.760727	-19.6316	0.101236	0.0145664	1.04274	0.444767	14.2193	6.17301	0.845572
2	8.71745	0.560368	4.06428	0.406269	0.756718	-19.4972	0.102817	0.0147873	0.936722	0.392696	14.9997	6.59017	0.119049
3	20.644	4.8333	4.27361	0.966666	0.894869	-18.9454	0.109531	0.0158283	0.449408	0.231632	18.7378	8.60539	0.0540448
4	5.018	0.180733	3.44801	0.0333334	0.633259	-19.6593	0.100822	0.0147301	1.5111	0.63973	13.7008	5.93399	0.240636
5	4.49536	2.01382	4.2447	0.0333334	0.738259	-19.6996	0.100431	0.0144889	1.13438	0.494513	13.8084	5.9556	0.0520559
6	3.32091	1.91103	3.87526	0.0333333	0.804368	-19.911	0.0979304	0.0143374	1.28599	0.598114	12.6949	5.36775	0.0954551
7	29	4.83333	2.81561	0.893902	0.806945	-17.5603	0.127845	0.0199444	0.825197	0.455218	31.9372	16.2494	1.95275e-08
8
9
10
11
12
13
14
15
16
17
18
19
20

## Sheet: Teta 0.25 (4)
No	InTrain					YSN (Omega=3)	OF		CRE		CSE		EI	Teta	Epsilon for max EI to stopping rule
	Kp	Ki	Kd	Mu	Lam		Ymean	Ysd	Mean	SD	Mean	SD		0.25	0.01
1	23	4.5	1.5	0.566667	0.433333	-13.5323	0.204191	0.0296828	8.84275	5.16978	235.254	137.47		Min S/N	-20.1427	OF Mean	0.0953103	CRE Mean	2.06498	CSE Mean	11.1147
2	25	1.5	2.16667	0.433333	0.9	-17.9147	0.122787	0.0190318	0.921174	0.458903	27.4116	13.6488		Row no	17	OF SD	0.0140548	CRE SD	1.35142	CSE SD	4.26714
3	3	0.833333	4.5	0.366667	0.166667	-16.8427	0.136887	0.0255007	4.29987	2.35054	38.0077	21.0184		Best Parameters			Kp	Ki	Kd	Mu	Lam
4	17	0.166667	0.166667	0.633333	0.833333	-14.0431	0.191605	0.0300312	9.56664	5.61223	164.671	96.5896					1	4.49422	2.85375	0.875373	0.830968
5	19	4.83333	4.83333	0.233333	0.766667	-18.4779	0.115425	0.0170741	0.644623	0.295301	22.1895	10.5541
6	27	1.83333	3.16667	0.0333333	0.1	-12.7429	0.224737	0.0298281	12.1829	7.09785	396.094	230.767
7	13	2.16667	1.16667	0.166667	0.233333	-13.3277	0.208968	0.0305931	15.3361	8.99921	248.22	145.649
8	15	3.5	0.5	0.766667	0.0333333	-10.5538	0.291645	0.0314733	107.669	62.9304	1717.65	1004.01
9	9	1.16667	3.5	0.9	0.3	-16.8021	0.138234	0.0243173	2.81715	1.60471	41.0632	22.3324
10	7	3.83333	0.833333	0.1	0.5	-15.1111	0.167753	0.0299059	7.61607	4.48664	87.6033	51.5638
11	1	4.16667	2.5	0.833333	0.7	-19.9752	0.0968985	0.0149207	2.18067	1.35061	11.6785	4.74426
12	21	2.83333	1.83333	0.5	0.966667	-18.1564	0.119396	0.0185564	0.977941	0.498767	24.7526	12.1643
13	5	3.16667	2.83333	0.7	0.566667	-18.8995	0.109457	0.0173512	1.52531	0.84049	17.9528	8.4173
14	11	0.5	4.16667	0.3	0.633333	-18.8356	0.110746	0.0164332	1.03611	0.446546	18.9912	8.82246
15	29	2.5	3.83333	0.966667	0.366667	-15.2821	0.165983	0.0263542	2.51424	1.45004	91.4127	51.6516
1	3.14722	3.7615	3.92968	0.737614	0.951944	-19.7069	0.100337	0.014499	0.682455	0.374527	14.0962	6.10911	1.21996
2	1	4.49422	2.85375	0.875373	0.830968	-20.1427	0.0953103	0.0140548	2.06498	1.35142	11.1147	4.26714	0.283257
3	14.9674	1.841	4.28749	0.344285	0.966667	-19.1575	0.106993	0.0152047	0.577615	0.241248	17.2628	7.7467	0.0636669
4	9.71824	0.166667	4.24657	0.283914	0.74247	-19.3792	0.104228	0.0149785	0.937053	0.393448	15.6472	6.93088	0.000522075
5
6
7
8
9
10
11
12
13
14
15
16
17
18
19
20

## Sheet: Teta 0.25 (5)
No	InTrain					YSN (Omega=3)	OF		CRE		CSE		EI	Teta	Epsilon for max EI to stopping rule
	Kp	Ki	Kd	Mu	Lam		Ymean	Ysd	Mean	SD	Mean	SD		0.25	0.01
1	3	1.5	1.5	0.966667	0.233333	-14.9704	0.169175	0.0327567	16.8192	10.1245	80.6007	48.2685		Min S/N	-20.6205	OF Mean	0.0898352	CRE Mean	1.33339	CSE Mean	9.93137
2	1	2.83333	4.16667	0.1	0.0333333	-13.2863	0.209382	0.0320444	28.7477	17.0625	224.692	133.344		Row no	22	OF SD	0.0141213	CRE SD	0.534122	CSE SD	4.07297
3	27	4.16667	2.83333	0.766667	0.166667	-12.214	0.239436	0.0301794	18.0254	10.4987	560.81	326.619		Best Parameters			Kp	Ki	Kd	Mu	Lam
4	17	0.833333	4.83333	0.5	0.766667	-18.8522	0.110666	0.0161069	0.673486	0.290938	19.2226	8.88794					1	2.24961	2.55862	0.387245	0.851938
5	13	4.5	0.5	0.233333	0.833333	-14.3178	0.185211	0.029992	8.54052	5.02071	140.255	82.378
6	7	3.16667	2.5	0.7	0.9	-19.8749	0.0983173	0.0144454	0.872444	0.432391	13.1634	5.6829
7	21	0.5	0.833333	0.0333333	0.3	-13.5702	0.203169	0.0298594	9.91028	5.79354	225.302	131.721
8	23	4.83333	4.5	0.166667	0.566667	-17.0191	0.135934	0.0215029	1.11149	0.57349	40.1006	21.0334
9	19	1.83333	0.166667	0.566667	0.366667	-11.8799	0.249032	0.0308135	33.4091	19.4544	658.777	383.597
10	5	3.5	1.83333	0.3	0.7	-18.6308	0.112711	0.0182821	1.90841	0.968055	19.5111	9.35898
11	15	2.16667	3.5	0.833333	0.966667	-19.3491	0.104612	0.0149817	0.553596	0.253342	16.1147	7.1767
12	11	0.166667	2.16667	0.366667	0.633333	-18.2473	0.117974	0.0187422	1.60601	0.754634	23.1387	11.3457
13	25	3.83333	1.16667	0.633333	0.433333	-13.1847	0.212983	0.0298313	10.568	6.16781	292.552	170.68
14	29	1.16667	3.16667	0.433333	0.5	-15.9852	0.152971	0.0245248	1.79673	0.986377	64.339	35.4734
15	9	2.5	3.83333	0.9	0.1	-13.2417	0.21102	0.0309641	18.8188	11.048	254.045	149.094
1	4.82768	2.20505	3.39472	0.458103	0.933509	-19.932	0.0977907	0.0140795	0.84807	0.3486	12.9469	5.47555	1.18535
2	7.37094	2.53239	3.16783	0.540559	0.877101	-19.8151	0.0990718	0.0143731	0.803463	0.348389	13.506	5.83061	0.294289
3	1	3.09295	2.32095	0.669745	0.966666	-20.2389	0.0941883	0.0140627	1.66746	1.04835	11.0371	4.42632	0.498751
4	1	2.65907	2.45558	0.333541	0.886646	-20.5661	0.0904512	0.0141015	1.33159	0.537755	10.1179	4.16015	0.100004
5	1	2.08183	2.27327	0.289978	0.966666	-20.3945	0.0922147	0.0144694	1.53078	0.62478	10.566	4.42607	0.207608
6	1	3.29446	2.78308	0.351056	0.966661	-20.1536	0.0951553	0.0141181	1.11711	0.464628	11.8033	4.95323	0.165227
7	1	2.24961	2.55862	0.387245	0.851938	-20.6205	0.0898352	0.0141213	1.33339	0.534122	9.93137	4.07297	0.102306
8	10.059	3.75123	2.16738	0.966667	0.966667	-19.6445	0.100953	0.0148494	0.797613	0.446341	14.3031	6.28278	0.000507795
9
10
11
12
13
14
15
16
17
18
19
20

## Sheet: Teta 0.25 (6)
No	InTrain					YSN (Omega=3)	OF		CRE		CSE		EI	Teta	Epsilon for max EI to stopping rule
	Kp	Ki	Kd	Mu	Lam		Ymean	Ysd	Mean	SD	Mean	SD		0.25	0.01
1	21	1.16667	3.16667	0.5	0.633333	-17.4475	0.129354	0.0205461	1.17836	0.598274	33.0168	16.9606		Min S/N	-20.1185	OF Mean	0.0955918	CRE Mean	1.04625	CSE Mean	11.9983
2	13	0.833333	0.166667	0.3	0.3	-12.869	0.220794	0.0311071	23.4138	13.7598	320.993	188.63		Row no	22	OF SD	0.0140588	CRE SD	0.436056	CSE SD	5.02219
3	1	4.16667	1.83333	0.7	0.433333	-13.0319	0.215856	0.0324452	54.7739	32.4152	231.099	136.792		Best Parameters			Kp	Ki	Kd	Mu	Lam
4	25	3.16667	0.833333	0.766667	0.566667	-13.8699	0.196023	0.0294168	7.1922	4.20583	192.738	112.587					3.31055	2.38734	3.20607	0.305425	0.895976
5	17	4.83333	1.5	0.9	0.833333	-17.4219	0.129319	0.0214616	1.55084	0.898074	32.7029	17.0038
6	5	2.83333	4.5	0.166667	0.966667	-19.285	0.105479	0.0148758	0.836814	0.375534	16.28	7.16038
7	7	0.166667	3.83333	0.833333	0.5	-18.8446	0.11049	0.0167324	1.46645	0.636394	18.4924	8.60893
8	3	3.5	2.16667	0.566667	0.0333333	-8.70595	0.362486	0.0332458	1114.66	668.407	7355.95	4410.35
9	23	4.5	4.83333	0.0333333	0.1	-12.9145	0.220156	0.0297021	10.7583	6.2667	355.139	206.872
10	19	2.5	0.5	0.1	0.366667	-12.8871	0.220634	0.0303287	15.6161	9.13013	341.54	199.683
11	9	3.83333	2.5	0.433333	0.766667	-18.852	0.110324	0.016874	1.16483	0.578685	18.6928	8.73438
12	27	2.16667	2.83333	0.966667	0.233333	-13.7053	0.200091	0.0292655	6.93514	4.0456	216.229	126.024
13	29	1.83333	3.5	0.366667	0.7	-17.3163	0.131468	0.0205527	0.931218	0.473404	35.3795	18.2331
14	11	1.5	4.16667	0.633333	0.166667	-14.7515	0.175725	0.0294726	6.69898	3.93088	111.08	65.0364
15	15	0.5	1.16667	0.233333	0.9	-17.8663	0.123051	0.0200243	1.61734	0.810813	27.007	13.6352
1	10.2093	3.23228	3.38893	0.519055	0.966667	-19.548	0.102235	0.0146614	0.655444	0.286156	14.9448	6.55547	1.54071
2	9.47077	4.62756	2.33748	0.212957	0.966667	-19.3817	0.104041	0.0153337	0.922592	0.417606	15.6153	6.9955	1.06545
3	6.71407	2.33641	2.98744	0.29003	0.966667	-19.8208	0.0990224	0.0143278	0.88466	0.365439	13.4237	5.76739	0.507922
4	10.1009	3.61621	3.03695	0.362926	0.966667	-19.558	0.102077	0.0147377	0.743289	0.324553	14.8224	6.51382	0.119988
5	3.6011	0.379146	4.08938	0.596761	0.883797	-19.8372	0.0987718	0.014447	1.2908	0.62392	13.0188	5.53433	0.506673
6	3.90917	1.69798	3.46067	0.424594	0.930821	-19.95	0.0975535	0.0141323	0.976079	0.419576	12.7675	5.38276	0.104715
7	3.31055	2.38734	3.20607	0.305425	0.895976	-20.1185	0.0955918	0.0140588	1.04625	0.436056	11.9983	5.02219	0.0128324
8	5.73232	0.196204	4.66582	0.867342	0.80887	-19.7429	0.0999717	0.014325	1.0246	0.472586	13.6824	5.83736	0.00503925
9
10
11
12
13
14
15
16
17
18
19
20

## Sheet: Teta 0.25 (7)
No	InTrain					YSN (Omega=3)	OF		CRE		CSE		EI	Teta	Epsilon for max EI to stopping rule
	Kp	Ki	Kd	Mu	Lam		Ymean	Ysd	Mean	SD	Mean	SD		0.25	0.01
1	7	3.5	0.833333	0.7	0.566667	-13.8285	0.196002	0.0316078	19.0611	11.2282	166.841	98.1827		Min S/N	-20.2076	OF Mean	0.0938573	CRE Mean	2.68457	CSE Mean	10.4004
2	15	0.833333	1.5	0.966667	0.833333	-18.0456	0.120648	0.0193869	1.38369	0.725445	25.3468	12.6237		Row no	18	OF SD	0.0155344	CRE SD	1.31236	CSE SD	4.35529
3	9	3.16667	0.166667	0.633333	0.966667	-11.7862	0.251526	0.0316999	63.1268	37.0034	621.008	363.973		Best Parameters			Kp	Ki	Kd	Mu	Lam
4	21	4.16667	2.83333	0.1	0.433333	-15.5678	0.160342	0.0260597	2.63311	1.47516	77.7906	43.7459					1.50851	0.166667	2.92206	0.457582	0.614799
5	3	1.16667	4.16667	0.366667	0.5	-19.4934	0.102688	0.0151931	1.53507	0.639741	14.5101	6.41119
6	1	0.166667	2.5	0.166667	0.366667	-19.7518	0.0995402	0.0150545	3.63711	1.52278	11.7262	4.97453
7	5	3.83333	1.83333	0.5	0.233333	-11.7227	0.253355	0.0319783	72.3032	42.5261	635.449	373.714
8	19	0.5	4.5	0.433333	0.7	-18.4075	0.116302	0.0173528	0.788133	0.35466	22.6577	10.8327
9	25	2.5	1.16667	0.233333	0.633333	-15.1131	0.169027	0.0273233	3.40249	1.94853	97.7885	55.9041
10	27	1.83333	0.5	0.0333333	0.166667	-12.3182	0.236436	0.0302037	17.635	10.2783	518.12	301.984
11	23	2.16667	3.83333	0.566667	0.766667	-18.198	0.119048	0.0179831	0.734713	0.355374	24.659	11.9943
12	11	4.5	3.5	0.766667	0.0333333	-10.1307	0.306672	0.0315552	157.92	92.2466	2409.68	1407.62
13	13	4.83333	4.83333	0.3	0.9	-19.1703	0.106824	0.0152071	0.550092	0.233392	17.2009	7.72675
14	29	1.5	3.16667	0.9	0.3	-14.465	0.182696	0.0282306	4.11508	2.3919	140.977	81.5235
15	17	2.83333	2.16667	0.833333	0.1	-12.0651	0.243562	0.0307415	29.361	17.0823	579.121	336.914
1	1.00003	0.166668	3.52152	0.258919	0.605011	-20.053	0.0954738	0.0159531	3.15129	1.65918	10.6676	4.46366	0.8379
2	1.34717	0.166667	3.45801	0.231901	0.507862	-19.955	0.0970369	0.0151441	2.73962	1.28808	11.4095	4.81513	0.127012
3	1.50851	0.166667	2.92206	0.457582	0.614799	-20.2076	0.0938573	0.0155344	2.68457	1.31236	10.4004	4.35529	0.233228
4	4.46204	1.96414	4.67358	0.377503	0.780755	-19.8071	0.0992194	0.0142567	0.901797	0.395568	13.4739	5.74846	0.0946456
5	1	0.166667	2.88104	0.366341	0.592015	-20.1801	0.0938292	0.0162255	3.30605	1.68612	10.0642	4.21787	0.0307961
6	1.45612	0.166667	3.44734	0.577356	0.662372	-20.1699	0.0943347	0.0154623	2.49912	1.281	10.6626	4.44919	0.0660634
7	2.40026	0.166667	3.18716	0.482722	0.636634	-20.1131	0.095296	0.0148492	2.07559	0.9616	11.2295	4.72153	0.0227296
8	1.00001	1.70349	4.83333	0.0814239	0.701996	-19.8776	0.0982068	0.0146206	1.75788	0.88778	12.4637	5.24862	0.0478945
9	1	0.880114	4.12593	0.337556	0.659939	-20.138	0.0950088	0.0148387	1.90554	0.938652	11.2393	4.69487	0.000176441
10
11
12
13
14
15
16
17
18
19
20

## Sheet: Teta 0.25 (8)
No	InTrain					YSN (Omega=3)	OF		CRE		CSE		EI	Teta	Epsilon for max EI to stopping rule
	Kp	Ki	Kd	Mu	Lam		Ymean	Ysd	Mean	SD	Mean	SD		0.25	0.01
1	25	1.83333	1.5	0.1	0.9	-17.2241	0.132631	0.021277	1.26185	0.654318	36.2876	18.9162		Min S/N	-20.5275	OF Mean	0.0909764	CRE Mean	1.05827	CSE Mean	10.4413
2	5	0.833333	3.5	0.5	0.1	-14.6995	0.176143	0.0308865	11.3217	6.7261	104.718	62.1595		Row no	19	OF SD	0.0138996	CRE SD	0.452875	CSE SD	4.28551
3	9	2.16667	2.16667	0.366667	0.0333333	-11.6229	0.256559	0.0316068	58.9181	34.6287	728.454	428.1		Best Parameters			Kp	Ki	Kd	Mu	Lam
4	23	3.5	0.833333	0.9	0.166667	-11.6401	0.256352	0.030716	33.3948	19.4587	808.272	470.975					1	2.18242	3.42977	0.57515	0.726028
5	29	2.83333	1.16667	0.3	0.766667	-15.5977	0.159869	0.0258135	2.36704	1.33461	77.2554	43.3593
6	19	4.83333	4.16667	0.0333333	0.3	-15.2804	0.165841	0.0267231	2.98903	1.68481	90.1087	51.1115
7	13	1.5	4.83333	0.566667	0.7	-18.9294	0.109652	0.0160425	0.752847	0.330717	18.5988	8.56854
8	3	3.83333	0.166667	0.166667	0.566667	-11.6909	0.253962	0.0329304	96.2461	57.4817	608.749	363.723
9	7	4.5	4.5	0.633333	0.833333	-19.6665	0.100893	0.0143626	0.584796	0.260069	14.3905	6.23607
10	21	0.166667	3.16667	0.233333	0.233333	-14.6428	0.17855	0.0285959	4.83803	2.80322	124.106	72.054
11	27	4.16667	3.83333	0.966667	0.366667	-15.284	0.165871	0.0265061	2.64693	1.53959	90.8907	51.4316
12	11	2.5	0.5	0.766667	0.633333	-13.9914	0.192442	0.030856	13.3931	7.90128	160.538	94.6016
13	1	3.16667	2.5	0.433333	0.5	-19.0153	0.107648	0.0178594	2.47099	1.33652	16.2839	7.5879
14	15	1.16667	2.83333	0.833333	0.966667	-19.366	0.104352	0.0150833	0.689342	0.311456	15.9078	7.09001
15	17	0.5	1.83333	0.7	0.433333	-15.8199	0.155211	0.0264087	3.28592	1.85495	66.3579	37.3808
1	1	2.77281	3.7881	0.514982	0.789172	-20.3648	0.0928325	0.0138611	0.946485	0.40292	11.1062	4.58375	2.03363
2	1	3.92503	3.81751	0.55457	0.616645	-20.08	0.095935	0.0143063	1.07601	0.516459	12.1228	5.16791	0.548248
3	7.94866	2.70574	3.52221	0.475105	0.843653	-19.6699	0.10077	0.0145481	0.785856	0.337267	14.2213	6.19481	0.301605
4	1	2.18242	3.42977	0.57515	0.726028	-20.5275	0.0909764	0.0138996	1.05827	0.452875	10.4413	4.28551	0.166112
5	10.801	4.83326	4.83331	0.782952	0.966662	-19.1335	0.107329	0.0151512	0.425729	0.198012	17.5206	7.82573	0.0955065
6	1	2.66982	3.50628	0.604428	0.707416	-20.4943	0.0914094	0.0137665	0.983614	0.423453	10.6169	4.36475	0.014184
7	1	2.35066	3.38878	0.56202	0.72583	-20.5225	0.0910459	0.013869	1.05394	0.446461	10.4643	4.29648	0.0038988
8
9
10
11
12
13
14
15
16
17
18
19
20

## Sheet: Teta 0.25 (9)
No	InTrain					YSN (Omega=3)	OF		CRE		CSE		EI	Teta	Epsilon for max EI to stopping rule
	Kp	Ki	Kd	Mu	Lam		Ymean	Ysd	Mean	SD	Mean	SD		0.25	0.01
1	21	1.16667	3.16667	0.5	0.633333	-17.4475	0.129354	0.0205461	1.17836	0.598274	33.0168	16.9606		Min S/N	-20.1185	OF Mean	0.0955918	CRE Mean	1.04625	CSE Mean	11.9983
2	13	0.833333	0.166667	0.3	0.3	-12.869	0.220794	0.0311071	23.4138	13.7598	320.993	188.63		Row no	22	OF SD	0.0140588	CRE SD	0.436056	CSE SD	5.02219
3	1	4.16667	1.83333	0.7	0.433333	-13.0319	0.215856	0.0324452	54.7739	32.4152	231.099	136.792		Best Parameters			Kp	Ki	Kd	Mu	Lam
4	25	3.16667	0.833333	0.766667	0.566667	-13.8699	0.196023	0.0294168	7.1922	4.20583	192.738	112.587					3.31055	2.38734	3.20607	0.305425	0.895976
5	17	4.83333	1.5	0.9	0.833333	-17.4219	0.129319	0.0214616	1.55084	0.898074	32.7029	17.0038
6	5	2.83333	4.5	0.166667	0.966667	-19.285	0.105479	0.0148758	0.836814	0.375534	16.28	7.16038
7	7	0.166667	3.83333	0.833333	0.5	-18.8446	0.11049	0.0167324	1.46645	0.636394	18.4924	8.60893
8	3	3.5	2.16667	0.566667	0.0333333	-8.70595	0.362486	0.0332458	1114.66	668.407	7355.95	4410.35
9	23	4.5	4.83333	0.0333333	0.1	-12.9145	0.220156	0.0297021	10.7583	6.2667	355.139	206.872
10	19	2.5	0.5	0.1	0.366667	-12.8871	0.220634	0.0303287	15.6161	9.13013	341.54	199.683
11	9	3.83333	2.5	0.433333	0.766667	-18.852	0.110324	0.016874	1.16483	0.578685	18.6928	8.73438
12	27	2.16667	2.83333	0.966667	0.233333	-13.7053	0.200091	0.0292655	6.93514	4.0456	216.229	126.024
13	29	1.83333	3.5	0.366667	0.7	-17.3163	0.131468	0.0205527	0.931218	0.473404	35.3795	18.2331
14	11	1.5	4.16667	0.633333	0.166667	-14.7515	0.175725	0.0294726	6.69898	3.93088	111.08	65.0364
15	15	0.5	1.16667	0.233333	0.9	-17.8663	0.123051	0.0200243	1.61734	0.810813	27.007	13.6352
1	10.2093	3.23228	3.38893	0.519055	0.966667	-19.548	0.102235	0.0146614	0.655444	0.286156	14.9448	6.55547	1.54071
2	9.47077	4.62756	2.33748	0.212957	0.966667	-19.3817	0.104041	0.0153337	0.922592	0.417606	15.6153	6.9955	1.06545
3	6.71407	2.33641	2.98744	0.29003	0.966667	-19.8208	0.0990224	0.0143278	0.88466	0.365439	13.4237	5.76739	0.507922
4	10.1009	3.61621	3.03695	0.362926	0.966667	-19.558	0.102077	0.0147377	0.743289	0.324553	14.8224	6.51382	0.119988
5	3.6011	0.379146	4.08938	0.596761	0.883797	-19.8372	0.0987718	0.014447	1.2908	0.62392	13.0188	5.53433	0.506673
6	3.90917	1.69798	3.46067	0.424594	0.930821	-19.95	0.0975535	0.0141323	0.976079	0.419576	12.7675	5.38276	0.104715
7	3.31055	2.38734	3.20607	0.305425	0.895976	-20.1185	0.0955918	0.0140588	1.04625	0.436056	11.9983	5.02219	0.0128324
8	5.73232	0.196204	4.66582	0.867342	0.80887	-19.7429	0.0999717	0.014325	1.0246	0.472586	13.6824	5.83736	0.00503925
9
10
11
12
13
14
15
16
17
18
19
20

## Sheet: Teta 0.25 (10)
No	InTrain					YSN (Omega=3)	OF		CRE		CSE		EI	Teta	Epsilon for max EI to stopping rule
	Kp	Ki	Kd	Mu	Lam		Ymean	Ysd	Mean	SD	Mean	SD		0.25	0.01
1	7	3.5	0.833333	0.7	0.566667	-13.8285	0.196002	0.0316078	19.0611	11.2282	166.841	98.1827		Min S/N	-20.2076	OF Mean	0.0938573	CRE Mean	2.68457	CSE Mean	10.4004
2	15	0.833333	1.5	0.966667	0.833333	-18.0456	0.120648	0.0193869	1.38369	0.725445	25.3468	12.6237		Row no	18	OF SD	0.0155344	CRE SD	1.31236	CSE SD	4.35529
3	9	3.16667	0.166667	0.633333	0.966667	-11.7862	0.251526	0.0316999	63.1268	37.0034	621.008	363.973		Best Parameters			Kp	Ki	Kd	Mu	Lam
4	21	4.16667	2.83333	0.1	0.433333	-15.5678	0.160342	0.0260597	2.63311	1.47516	77.7906	43.7459					1.50851	0.166667	2.92206	0.457582	0.614799
5	3	1.16667	4.16667	0.366667	0.5	-19.4934	0.102688	0.0151931	1.53507	0.639741	14.5101	6.41119
6	1	0.166667	2.5	0.166667	0.366667	-19.7518	0.0995402	0.0150545	3.63711	1.52278	11.7262	4.97453
7	5	3.83333	1.83333	0.5	0.233333	-11.7227	0.253355	0.0319783	72.3032	42.5261	635.449	373.714
8	19	0.5	4.5	0.433333	0.7	-18.4075	0.116302	0.0173528	0.788133	0.35466	22.6577	10.8327
9	25	2.5	1.16667	0.233333	0.633333	-15.1131	0.169027	0.0273233	3.40249	1.94853	97.7885	55.9041
10	27	1.83333	0.5	0.0333333	0.166667	-12.3182	0.236436	0.0302037	17.635	10.2783	518.12	301.984
11	23	2.16667	3.83333	0.566667	0.766667	-18.198	0.119048	0.0179831	0.734713	0.355374	24.659	11.9943
12	11	4.5	3.5	0.766667	0.0333333	-10.1307	0.306672	0.0315552	157.92	92.2466	2409.68	1407.62
13	13	4.83333	4.83333	0.3	0.9	-19.1703	0.106824	0.0152071	0.550092	0.233392	17.2009	7.72675
14	29	1.5	3.16667	0.9	0.3	-14.465	0.182696	0.0282306	4.11508	2.3919	140.977	81.5235
15	17	2.83333	2.16667	0.833333	0.1	-12.0651	0.243562	0.0307415	29.361	17.0823	579.121	336.914
1	1.00003	0.166668	3.52152	0.258919	0.605011	-20.053	0.0954738	0.0159531	3.15129	1.65918	10.6676	4.46366	0.8379
2	1.34717	0.166667	3.45801	0.231901	0.507862	-19.955	0.0970369	0.0151441	2.73962	1.28808	11.4095	4.81513	0.127012
3	1.50851	0.166667	2.92206	0.457582	0.614799	-20.2076	0.0938573	0.0155344	2.68457	1.31236	10.4004	4.35529	0.233228
4	4.46204	1.96414	4.67358	0.377503	0.780755	-19.8071	0.0992194	0.0142567	0.901797	0.395568	13.4739	5.74846	0.0946456
5	1	0.166667	2.88104	0.366341	0.592015	-20.1801	0.0938292	0.0162255	3.30605	1.68612	10.0642	4.21787	0.0307961
6	1.45612	0.166667	3.44734	0.577356	0.662372	-20.1699	0.0943347	0.0154623	2.49912	1.281	10.6626	4.44919	0.0660634
7	2.40026	0.166667	3.18716	0.482722	0.636634	-20.1131	0.095296	0.0148492	2.07559	0.9616	11.2295	4.72153	0.0227296
8	1.00001	1.70349	4.83333	0.0814239	0.701996	-19.8776	0.0982068	0.0146206	1.75788	0.88778	12.4637	5.24862	0.0478945
9	1	0.880114	4.12593	0.337556	0.659939	-20.138	0.0950088	0.0148387	1.90554	0.938652	11.2393	4.69487	0.000176441
10
11
12
13
14
15
16
17
18
19
20

[truncated: 36 more sheets: Teta 0.5 (1), Teta 0.5 (2), Teta 0.5 (3), Teta 0.5 (4), Teta 0.5 (5), Teta 0.5 (6), Teta 0.5 (7), Teta 0.5 (8), Teta 0.5 (9), Teta 0.5 (10), Teta 0.75 (1), Teta 0.75 (2), Teta 0.75 (3), Teta 0.75 (4), Teta 0.75 (5), Teta 0.75 (6), Teta 0.75 (7), Teta 0.75 (8), Teta 0.75 (9), Teta 0.75 (10) …]
