# Supplementary material for: Robust optimal design of FOPID controller for five bar linkage robot in a Cyber-Physical System: A new simulation-optimization approach
Source: PLoS One. 2020 Nov 30;15(11):e0242613. doi: 10.1371/journal.pone.0242613 (PMC7703880; doi:10.1371/journal.pone.0242613)
Supplement: S1 File — (ZIP) [file pone.0242613.s001.zip › S1_File/Supplementary Materials -PLOS ONE/Matlab Functions/Bootstrapping.m]

function [Boot_out,Boot_SNR] = Bootstrapping(TrainSamp,BSize,Optpoint,Teta)
%Bootstrapping: perform bootstrapping and obtain confidence intervals.

clc
%% Adjust Fixed model's parameters (define by decision maker)
CRE_Large = 9.4;
CSE_Large = 10;
Omega = 3;
Teta=Teta;

%% True simulation
Unc_Sce = gridsamp([0.5 -0.05;2.5 0.05],3)'; 
options = simset('SrcWorkspace','current');
[l,~]=size(TrainSamp);
[~,m]=size(Unc_Sce);
for i = 1:l;
    for j=1:m;
        Kp = TrainSamp(i,1);
        Ki = TrainSamp(i,2);
        Kd = TrainSamp(i,3);
        Mu = TrainSamp(i,4);
        Lam= TrainSamp(i,5);
        Setpoint = Unc_Sce(1,j);
        Alfa = Unc_Sce(2,j);
        
        sim ('FiveBar_FOPID_Main.slx',[],options);
        [f,~]=size(OF);
        OFout = OF(f,:); 
        ofou(:,j)=OFout;
    end       
    ofou_train(i,:)=ofou;
end

%% Bootstrapping code
for bo=1:BSize;
   for ra=1:m;
       randno=round((rand(1)*(m-1))+1); % Random number in range [1,16]
       randunof=ofou_train(:,randno);
       Rand_OF(:,ra)=randunof;
   end   
    for i = 1:l; 
    mean_ofi=mean(Rand_OF(i,:)); 
    std_ofi=std(Rand_OF(i,:)); 
    SNRi= 10*log10(mean_ofi^2+Omega*std_ofi^2); 
    SNR(i,:)=SNRi;
    end
Boot_SNR(:,bo)=SNR; 
K_SNB = dacefit(TrainSamp,SNR,@regpoly0,@corrgauss,0.1);
PrSNB = predictor(Optpoint,K_SNB);
BPrSNR(bo,:)=PrSNB;
Boot_out=sort(BPrSNR);
end
evalin('base','clearvars -except Boot*')
clc
res = 25000;len = 0.5 * res;hz = 280;sound( cos( hz*(5*pi*(0:len)/res) ), res);
disp('<<<< Function Runing of "CI_FOPID_Opt" is Finished >>>>'); 
end
