# Supplementary material for: Robust optimal design of FOPID controller for five bar linkage robot in a Cyber-Physical System: A new simulation-optimization approach
Source: PLoS One. 2020 Nov 30;15(11):e0242613. doi: 10.1371/journal.pone.0242613 (PMC7703880; doi:10.1371/journal.pone.0242613)
Supplement: S1 File — (ZIP) [file pone.0242613.s001.zip › S1_File/Supplementary Materials -PLOS ONE/Matlab Functions/CI_FOPID_Opt.m]

function [Output_train, Output_Seq] = CI_FOPID_Opt(Teta,Nsamp,surrogate,optimizer)
% Effiecient global optimization based on hybrid surrogate/optimizer approach.
% Surrogate are GP or RBF. Optimizer are PSO or GWO.
% In this function the "FiveBar_FOPID_Main.slx" is used as a simulation.
% The plant five-bar robot manipulator can be can be replaced by any other
% plants.
% Nsamp: Initial training sample points. Teta is weight factor in an overal
% function.
%% Command window
clc  

%% Adjust Fixed model's parameters (define by decision maker)
CRE_Large = 9.4;
CSE_Large = 10;
Omega = 3;
Epsilon = 0.01; % minimum value for EI to stope the sequntial runs.
Max_Seq_ite=15; %Maximum sequence iterations if Epsilon rule is not satisfied yet.  
% The upper and lower ranges for FOPID design parameters.
MinMaxRange=[0 30;0 5;0 5;0 1;0 1]; % For PSO
Lbo = [0 0 0 0 0];  % For GWO or ALO
Ubo = [30 5 5 1 1]; % For GWO or ALO
Uncertainty_Scenarios = gridsamp([0.5 -0.05;2.5 0.05],3)'; % Design uncertainty scenarios
nVar=5;%For FOPID tuning the number of design variables is 5.
Inpop = 30;         % Number of agents or initial population
Maxiter = 200;      % Number of function evaluations or function analysis or Itarations


%% Main code of Function 

%Control input arguments
 Ins1=strcmp(surrogate,'GP');
 Ins2=strcmp(surrogate,'RBF');
 Ino1=strcmp(optimizer,'PSO');
 Ino2=strcmp(optimizer,'GWO');
 while (Ins1+Ins2~=1)||(Ino1+Ino2~=1)||(Teta>1)||(Teta<0)
     error('Input arguments are not entered correctly')
 end
 
% Change space
assignin('base','Omega',Omega);
assignin('base','Teta',Teta);
assignin('base','CSE_Large',CSE_Large);
assignin('base','CRE_Large',CRE_Large);
assignin('base','nVar',nVar); 
assignin('base','Nsamp',Nsamp);
assignin('base','MinMaxRange',MinMaxRange);
assignin('base','Uncertainty_Scenarios',Uncertainty_Scenarios);
assignin('base','surrogate',surrogate)
assignin('base','optimizer',optimizer)

% Obtain initial data from true simulation
[InTrain, InYSN, Output_train] = Five_Bar_Simulate();
disp('True simulation outputs are collected, please wait to runing sequential improvement')
assignin('base','InTrain',InTrain);
assignin('base','InYSN',InYSN);

% Main Function
for se=1:Max_Seq_ite;
if se == 1
Train = InTrain;
YSN = InYSN;
else
Train = [Train;opt_values] ;
YSN = [YSN;SNR];
end
assignin('base','Train',Train);
assignin('base','YSN',YSN);   

% Obtain best point
[SNmin] = min(YSN);
assignin('base','SNmin',SNmin);

% Surrogate construction
switch surrogate
    case 'GP'
[K_SN] = dacefit(Train,YSN,@regpoly0,@corrgauss,0.1);
assignin('base','K_SN',K_SN);% change current space to base space
    case 'RBF'
[RBF_SN] = newrbe(Train',YSN');
assignin('base','RBF_SN',RBF_SN);% change current space to base space
    otherwise
    error('Surrogate model is not entered correctly')
end

% Run Metahuristic
WImin=0.4;        % Min_Inertia_weight=min of inertia weight (normally 0.4)
WImax=0.9;        % Max_Inertia_weight=max of inertia weight (normally 0.9)
VelCla = 2;   % Velocity clamping factor
ConCon = 2;       % Congitive Conststant (c1)
SocCon = 2;       %Social Constant (c2)      ==> c1+c2 >=4

switch optimizer
    case 'PSO'
[opt_values]= Particle_Swarm_Optimization(Inpop,nVar,MinMaxRange,'EI_Function','min',VelCla,ConCon,SocCon,WImin,WImax,Maxiter);
    case 'GWO'
[~,opt_values]= GWO(Inpop,Maxiter,Lbo,Ubo,nVar,@EI_Function);
    otherwise
    error('Optimizer method is not entered correctly')
end
opt_values_seq(se,:)=opt_values;

% Maximum EI value in an obtained best point
EI_opt = (EI_Function(opt_values))*(-1);
EI_opt_seq(se,:)=EI_opt;

% True simulation in an obtained best point
options = simset('SrcWorkspace','current');
[~,m]=size(Uncertainty_Scenarios);
    for j=1:m;
        Kp = opt_values(1,1);
        Ki = opt_values(1,2);
        Kd = opt_values(1,3);
        Mu = opt_values(1,4);
        Lam= opt_values(1,5);
        Setpoint = Uncertainty_Scenarios(1,j);
        Alfa = Uncertainty_Scenarios(2,j);
        sim ('FiveBar_FOPID_Main.slx',[],options);
        [f,~]=size(OF);
        OFout = OF(f,:); 
        CREout = CRE(f,:); 
        CSEout = CSE(f,:); 
  
        OF_sim_out(:,j)=OFout;
        CRE_sim_out(:,j)=CREout;
        CSE_sim_out(:,j)=CSEout;
    end
    OF_sim_out_mean=mean(OF_sim_out);
    OF_sim_out_std=std(OF_sim_out);
    
    CRE_sim_out_mean=mean(CRE_sim_out);
    CRE_sim_out_std=std(CRE_sim_out);
    
    CSE_sim_out_mean=mean(CSE_sim_out);
    CSE_sim_out_std=std(CSE_sim_out);
    
    SNR = 10*log10(OF_sim_out_mean^2+Omega*OF_sim_out_std^2);
    
    OF_mean_seq(se,:)=OF_sim_out_mean;
    OF_std_seq(se,:)=OF_sim_out_std;
    
    CRE_mean_seq(se,:)=CRE_sim_out_mean;
    CRE_std_seq(se,:)=CRE_sim_out_std;
    
    CSE_mean_seq(se,:)=CSE_sim_out_mean;
    CSE_std_seq(se,:)=CSE_sim_out_std;
    
    SNR_seq(se,:)= SNR;
    
if EI_opt<=Epsilon
    break
end
end

% Function Output
Output_train=Output_train;
Output_Seq =[opt_values_seq, SNR_seq, OF_mean_seq, OF_std_seq, CRE_mean_seq, CRE_std_seq, CSE_mean_seq, CSE_std_seq, EI_opt_seq];
evalin('base','clearvars -except Out*')
clc
res = 25050;len = 0.5 * res;hz = 280;sound( cos( hz*(5*pi*(0:len)/res) ), res);
disp('<<<< Function Runing of "CI_FOPID_Opt" is Finished >>>>'); 
end
