# Supplementary material for: Robust optimal design of FOPID controller for five bar linkage robot in a Cyber-Physical System: A new simulation-optimization approach
Source: PLoS One. 2020 Nov 30;15(11):e0242613. doi: 10.1371/journal.pone.0242613 (PMC7703880; doi:10.1371/journal.pone.0242613)
Supplement: S1 File — (ZIP) [file pone.0242613.s001.zip › S1_File/Supplementary Materials -PLOS ONE/Matlab Functions/EI_Function.m]

function [response] = EI_Function(X)
%Opjective function for runing metahuristic and robust expected
%improvement.
%This objective use Kriging that fitted over input/output data.
%This objective function is cheap due to no need true simulation model and only surrogate is used. 
clc
%% Refuse to extrapolate the margin points
a1=X(1,1); a2=X(1,2); a3=X(1,3); a4=X(1,4); a5=X(1,5);
InTrain = evalin('base','InTrain');
InTc1=InTrain(:,1);Minc1=min(InTc1);Maxc1=max(InTc1);
InTc2=InTrain(:,2);Minc2=min(InTc2);Maxc2=max(InTc2);
InTc3=InTrain(:,3);Minc3=min(InTc3);Maxc3=max(InTc3);
InTc4=InTrain(:,4);Minc4=min(InTc4);Maxc4=max(InTc4);
InTc5=InTrain(:,5);Minc5=min(InTc5);Maxc5=max(InTc5);
if (a1<=Minc1||a1>=Maxc1||a2<=Minc2||a2>=Maxc2||a3<=Minc3||a3>=Maxc3||a4<=Minc4||a4>=Maxc4||a5<=Minc5||a5>=Maxc5);
response =10^267;
else     
%& Fixed optimization values
SNmin = evalin('base','SNmin');
assignin('base','X',X);
surrogate = evalin('base','surrogate');
switch surrogate
    case 'RBF'
RBF_SN = evalin('base','RBF_SN'); % Change work spaces
PrSN = (RBF_SN(X'))';% Predict surroagets for candiate point
    case 'GP'
K_SN = evalin('base','K_SN');    % Change work spaces
PrSN = predictor(X,K_SN);  % Predict surroagets for candiate point
end


%% Crros Validation (obtain MSE of prediction for candiate point)
Train=evalin('base','Train');
YSN = evalin('base','YSN');

MTrain=[];FTrain=[];MYSN=[];FYSN=[];
[s,~]=size(Train);
 for i=1:s;
sc1=Train(i,1);sc2=Train(i,2);sc3=Train(i,3);sc4=Train(i,4);sc5=Train(i,5);
if (sc1==Minc1||sc1==Maxc1||sc2==Minc2||sc2==Maxc2||sc3==Minc3||sc3==Maxc3||sc4==Minc4||sc4==Maxc4||sc5==Minc5||sc5==Maxc5);
   Msamp=Train(i,:); MTrain=[MTrain;Msamp];
   MYsamp=YSN(i,:);MYSN=[MYSN;MYsamp];
else
    Fsamp=Train(i,:);FTrain=[FTrain;Fsamp];
    FYsamp=YSN(i,:);FYSN=[FYSN;FYsamp];
end

 end

[s,~]=size(FTrain);
 for i=1:s;
    for j=1:s-1;
       if (i+j)<=s
         m =(i+j);
       else
         m =(i+j)-s;
       end      
       Train_m = FTrain(m,:);
       YSN_m   = FYSN(m,:);  
    
       Train_j(j,:) = Train_m;
       YSN_j(j,:)   = YSN_m; 
    end
    
    Train_sur=[Train_j;MTrain];
    YSN_sur=[YSN_j;MYSN];
    
switch surrogate
    case 'RBF'
    [RBF_Cross] = newrbe(Train_sur',YSN_sur');
    Prcross=(RBF_Cross(X'))'; 
    case 'GP'
    Kr_Cross = dacefit(Train_sur,YSN_sur,@regpoly0,@corrgauss,0.1);
    Prcross=predictor(X,Kr_Cross);
end   

    Sqerror=((PrSN-Prcross)^2);
    allsqerror(i,:)= Sqerror;
    
 end  

MSEcand = mean(allsqerror);
RMSEcand = sqrt(MSEcand);


%% EI formulation

pd = makedist('Normal','mu',0,'sigma',1);

px =(SNmin-PrSN)/(RMSEcand);

 E1 = (SNmin-PrSN)*(cdf(pd,px));
 E2 = (RMSEcand)*(pdf(pd,px));

EI = E1+E2;

response = (-1*EI); %minimization of -EI for optimization with PSO.
end
end
