# Supplementary material for: Robust optimal design of FOPID controller for five bar linkage robot in a Cyber-Physical System: A new simulation-optimization approach
Source: PLoS One. 2020 Nov 30;15(11):e0242613. doi: 10.1371/journal.pone.0242613 (PMC7703880; doi:10.1371/journal.pone.0242613)
Supplement: S1 File — (ZIP) [file pone.0242613.s001.zip › S1_File/Supplementary Materials -PLOS ONE/Matlab Functions/Final_Comparison.m]

function [Sim_Out] = Final_Comparison(samp_points,Teta)
%Obtain simulation output for crossed array design
%   Train_Samples(Decision sample points)--> vector depicts inner array design for decision variables.
%   Uncertainty_Scenarios (Uncertain sample points)--> vector depicts outer array design for uncertian variables.
clc
%% Fixed model's parameters
CRE_Large = 9.4;
CSE_Large = 10;
Omega = 3; 
Uncertainty_Scenarios = gridsamp([0.5 -0.05;2.5 0.05],10)';% For final comparison usage. 
% Nunc=200;U1=2.5;L1=0.5;U2=0.05;L2=-0.05; lhs = lhsdesign(Nunc,2);
% for sa=1:Nunc;
% x1=lhs(sa,1)*(U1-L1)+L1;
% x2=lhs(sa,2)*(U2-L2)+L2;
% sample=[x1,x2];
% Uncin(sa,:)=sample;
% Uncertainty_Scenarios=Uncin';
% end

%% Simulation
options = simset('SrcWorkspace','current');

[l,~]=size(samp_points);
[~,m]=size(Uncertainty_Scenarios);

for i = 1:l;
    
    for j=1:m;
        
        Kp = samp_points(i,1);
        Ki = samp_points(i,2);
        Kd = samp_points(i,3);
        Mu = samp_points(i,4);
        Lam= samp_points(i,5);
        Setpoint = Uncertainty_Scenarios(1,j);
        Alfa = Uncertainty_Scenarios(2,j);
        
        
        sim ('FiveBar_FOPID_Main.slx',[],options);
        
        [f,w]=size(OF);
        OFout = OF(f,:); 
        CREout = CRE(f,:); 
        CSEout = CSE(f,:); 
        
        ofou(:,j)=OFout;
        creou(:,j)=CREout;
        cseou(:,j)=CSEout;
    end
%     ofdata(i,:)=ofou;
%     credata(i,:)=creou;
%     csedata(i,:)=cseou;
     
    ofou_mean=mean(ofou);
    ofou_std=std(ofou); 
    SNRi = 10*log10(ofou_mean^2+Omega*ofou_std^2);

    OF_sim_out_mean(i,:)=ofou_mean;
    OF_sim_out_std(i,:)=ofou_std;
    YSN(i,:)=SNRi;
    
    creou_mean=mean(creou);
    creou_std=std(creou);
    CRE_sim_out_mean(i,:)=creou_mean;
    CRE_sim_out_std(i,:)=creou_std;
    
   
    cseou_mean=mean(cseou);
    cseou_std=std(cseou);
    CSE_sim_out_mean(i,:)=cseou_mean;
    CSE_sim_out_std(i,:)=cseou_std; 
    

    
end
Sim_Out = [YSN, OF_sim_out_mean, OF_sim_out_std, CRE_sim_out_mean, CRE_sim_out_std, CSE_sim_out_mean, CSE_sim_out_std];
clc
evalin('base','clearvars -except Sim_Out')
res = 25050;len = 0.5 * res;hz = 280;sound( cos( hz*(5*pi*(0:len)/res) ), res);
disp('<<<< Function Runing of "Final_Comparisone" is Finished >>>>'); 

end
