# Supplementary material for: Robust optimal design of FOPID controller for five bar linkage robot in a Cyber-Physical System: A new simulation-optimization approach
Source: PLoS One. 2020 Nov 30;15(11):e0242613. doi: 10.1371/journal.pone.0242613 (PMC7703880; doi:10.1371/journal.pone.0242613)
Supplement: S1 File — (ZIP) [file pone.0242613.s001.zip › S1_File/Supplementary Materials -PLOS ONE/Matlab Functions/Metahuristic_Opt_Command.m]

clear all
close all
clc

%% Problem definitions
Optimizer='ALO';
Teta=0.75;
Inpop=30;
Maxiter=9;

% Optimizer=input('What is Optimizer:');
% Teta=input('How much is Teta:');
% Inpop=input('How much is Initial Population:');
% Maxiter=input('How much is Maxiter:');
assignin('base','Teta',Teta)

nVar = 5;
MinMaxRange=[0.05 30;0.05 5;0.05 5;0.02 1;0.02 1]; % For PSO
Lbo = [0.05 0.05 0.05 0.02 0.02];  % For GWO or ALO
Ubo = [30 5 5 1 1]; % For GWO or ALO
%% Model's parameters
% Inpop = Inpop;         % Number of agents or initial population
% Maxiter = Maxiter;      % Number of Itarations.
%%%%%Particle Swarm Optimization with Inertial Weight Adjustment%%%%% Inertia_weight=At the beginning of the search procedure, diversification is heavily weighted, while intensification is heavily weighted at the end of the search procedure.
WImin=0.4;        % Min_Inertia_weight=min of inertia weight (normally 0.4)
WImax=0.9;        % Max_Inertia_weight=max of inertia weight (normally 0.9)
VelCla = 2;   % Velocity clamping factor
ConCon = 2;       % Congitive Conststant (c1)
SocCon = 2;       %Social Constant (c2)      ==> c1+c2 >=4


%% Algorthm's commands for run optimization

switch Optimizer
    case 'PSO'
[OptVar]= Particle_Swarm_Optimization(Inpop,nVar,MinMaxRange,@Obj_Fun_Metahuristic,'min',VelCla,ConCon,SocCon,WImin,WImax,Maxiter);[OptObj]=Obj_Fun_Metahuristic(OptVar);
case 'GWO'
[~,OptVar]= GWO(Inpop,Maxiter,Lbo,Ubo,nVar,@Obj_Fun_Metahuristic); [OptObj]=Obj_Fun_Metahuristic(OptVar);
case 'ALO'
[~,OptVar]= ALO(Inpop,Maxiter,Lbo,Ubo,nVar,@Obj_Fun_Metahuristic); [OptObj]=Obj_Fun_Metahuristic(OptVar);
    otherwise
    error('Optimizer method is not entered correctly')
end

res = 25000;len = 0.5 * res;hz = 280;sound( cos( hz*(5*pi*(0:len)/res) ), res);
Optimal_Result = [OptVar OptObj]; clearvars -except Optimal_Result
