# Supplementary material for: Robust optimal design of FOPID controller for five bar linkage robot in a Cyber-Physical System: A new simulation-optimization approach
Source: PLoS One. 2020 Nov 30;15(11):e0242613. doi: 10.1371/journal.pone.0242613 (PMC7703880; doi:10.1371/journal.pone.0242613)
Supplement: S1 File — (ZIP) [file pone.0242613.s001.zip › S1_File/Supplementary Materials -PLOS ONE/Matlab Functions/Obj_Fun_Metahuristic.m]

function [response]=Obj_Fun_Metahuristic(x)

%% Simulation Constant Parameters
CRE_Large = 9.4;
CSE_Large = 10; 
Teta = evalin('base','Teta');
% seedsetpoint = round(100*rand(1));
% seedalfa = round(100*rand(1)); 
Setpoint = (rand(1)*2)+0.5; % Random number in range [0.5,2.5]
Alfa = (rand(1)*0.1)-0.05; % Random number in range [-0.05,0.05]

%% Decision (design) Variables
Kp = x(:,1);
Ki = x(:,2);
Kd = x(:,3);
Mu = x(:,4);
Lam= x(:,5);

%% Change the simulink workspace from base to current function space
    %assignin('base','Kp',Kp)
    %assignin('base','Ki',Ki)
    %assignin('base','Kd',Kd)
    %assignin('base','Mu',Mu)
    %assignin('base','Lam',Lam)
%or
    options = simset('SrcWorkspace','current');
    
%% Run Simulaiton and collect output
          
        sim ('FiveBar_FOPID_Main',[],options);

        [f,w]=size(OF);
        OFout = OF(f,:);                    
                    
    response = OFout;
    
    end
